# Supplementary material for: Characterization and Phylogenetic Analysis of the Complete Mitogenomes of Valsa mali and Valsa pyri
Source: J Fungi (Basel). 2025 Apr 30;11(5):348. doi: 10.3390/jof11050348 (PMC12112736; doi:10.3390/jof11050348)
Supplement: Supplementary file 1 [file jof-11-00348-s001.zip]

Archive with 1 entries (1 files):
- jof-3542657-supplementary.xlsx
