# Supplementary material for: Characterization and Phylogenetic Analysis of the Complete Mitogenomes of Valsa mali and Valsa pyri
Source: J Fungi (Basel). 2025 Apr 30;11(5):348. doi: 10.3390/jof11050348 (PMC12112736; doi:10.3390/jof11050348)
Supplement: Supplementary file 1 [file jof-11-00348-s001.zip › jof-3542657-supplementary.xlsx]

## Sheet: Table S1
Table S1 The mitochondrial genomic information of two Valsa mitogenomes
	A	C	G	T	AT skew	GC skew
valsa mali	72774	38919	31021	70692	0.0145121	-0.112925
valsa pyri	42768	17435	22653	45165	-0.0272594	0.130164

## Sheet: Table S2
Table S2 Characterization of the two Valsa mitogenomes
Valsa mali						Valsa pyri
Gene	Start	Stop	Length	Intergenic nucleotides (bp)	Notes	Gene	Start	Stop	Length	Intergenic nucleotides (bp)	Notes
orf110	30	362	333	155	GIY	trnK	463	535	73	896	tRNA-Lys
nad3	516	974	459	695	NADH dehydrogenase subunit 3	trnD	1430	1502	73	68	tRNA-Asp
orf220	1668	2330	663		LAGLIDADG endonuclease	trnS	1569	1649	81	331	tRNA-Ser
orf150	2325	2777	453	76	hypothetical protein	trnG	1979	2049	71	425	tRNA-Gly
nad2	2852	12430	9579		NADH dehydrogenase subunit 2	orf367	2473	3576	1104	591	LAGLIDADG endonuclease
exon	2852	3634	783		nad2 exon number 5	nad6	4166	4792	627	355	NADH dehydrogenase subunit 6
intron	3635	6622	2988		nad2 intron number 4	orf71	5146	5361	216	606	GIY
orf435	5315	6622	1308		LAGLIDADG endonuclease	orf106	5966	6286	321	777	hypothetical protein
exon	6623	6853	231		nad2 exon number 4	trnV	7062	7133	72	210	tRNA-Val
intron	6854	8433	1580		nad2 intron number 3	trnI	7342	7414	73	82	tRNA-Ile
orf170	6939	7451	513		LAGLIDADG endonuclease	trnS	7495	7579	85	804	tRNA-Ser
exon	8434	8604	171		nad2 exon number 3	orf131	8382	8777	396		hypothetical protein
intron	8605	10390	1786		nad2 intron number 2	orf138	8738	9154	417		LAGLIDADG endonuclease
orf162	9902	10390	489		hypothetical protein	orf204	9099	9713	615	102	LAGLIDADG endonuclease
exon	10391	10510	120		nad2 exon number 2	trnS	9814	9898	85	911	tRNA-Ser
intron	10511	12169	1659		nad2 intron number 1	rnl	10808	27513	16706		large subunit ribosomal RNA
orf218	10746	11402	657		LAGLIDADG endonuclease	orf122	12518	12886	369	1887	GIY
orf138	11630	12046	417		LAGLIDADG endonuclease	orf231	14772	15467	696	1547	GIY
exon	12170	12430	261	63	nad2 exon number 1	orf278	17013	17849	837	2841	LAGLIDADG endonuclease
trnM	12492	12564	73	216	tRNA-Met	orf385	20689	21846	1158	2059	LAGLIDADG endonuclease
trnH	12779	12852	74	794	tRNA-His	rps3	23904	25520	1617	2822	ribosomal protein S3
trnR	13645	13715	71	455	tRNA-Arg	orf80	28341	28583	243	1071	LAGLIDADG endonuclease
cox1	14169	35214	21046		cytochrome c oxidase subunit 1	trnT	29653	29724	72	110	tRNA-Thr
exon	14169	14888	720		cox1 exon number 10	orf612	29833	31671	1839	751	LAGLIDADG endonuclease
intron	14889	17755	2867		cox1 intron number 9	trnE	32421	32492	72	118	tRNA-Glu
orf112	14990	15328	339	1670	LAGLIDADG endonuclease	trnM	32609	32680	72	828	tRNA-Met
orf136	16997	17407	411	35	GIY	trnL	33507	33589	83	652	tRNA-Leu
orf104	17441	17755	315		LAGLIDADG endonuclease	orf106	34240	34560	321	172	GIY
exon	17756	17804	49		cox1 exon number 9	orf150	34731	35183	453	323	hypothetical protein
intron	17805	19450	1646		cox1 intron number 8	trnA	35505	35576	72	358	tRNA-Ala
orf295	18562	19449	888		LAGLIDADG endonuclease	trnF	35933	36005	73	1089	tRNA-Phe
exon	19451	19537	87		cox1 exon number 8	trnL	37093	37176	84	28	tRNA-Leu
intron	19538	20602	1065		cox1 intron number 7	orf77	37203	37436	234	719	LAGLIDADG endonuclease
orf323	19630	20601	972		LAGLIDADG endonuclease	trnQ	38154	38227	74	659	tRNA-Gln
exon	20603	20718	116		cox1 exon number 7	trnR	38885	38955	71	1609	tRNA-Arg
intron	20719	23534	2816		cox1 intron number 6	nad1	40563	43017	2455		NADH dehydrogenase subunit 1
orf547	21891	23534	1644		GIY	exon	40563	41198	636		nad1 exon number 1
exon	23535	23609	75		cox1 exon number 6	intron	41199	42411	1213		nad1 intron
intron	23610	25170	1561		cox1 intron number 5	exon	42412	43017	606		nad1 exon number 2
orf132	23835	24233	399		LAGLIDADG endonuclease	orf145	42962	43399	438		LAGLIDADG endonuclease
exon	25171	25217	47		cox1 exon number 5	orf107	43396	43719	324	71	hypothetical protein
intron	25218	26845	1628		cox1 intron number 4	orf194	43789	44373	585	214	hypothetical protein
orf398	25647	26843	1197		GIY	nad4	44586	46073	1488	332	NADH dehydrogenase subunit 4
exon	26846	26947	102		cox1 exon number 4	orf76	46404	46634	231	581	LAGLIDADG endonuclease
intron	26948	30576	3629		cox1 intron number 3	cob	47214	60574	13361		apocytochrome b
orf276	27565	28395	831		LAGLIDADG endonuclease	exon	47214	47414	201		cob exon number 1
orf121	28805	29170	366		hypothetical protein	intron	47415	49118	1704		icob intron number 1
orf373	29453	30574	1122		LAGLIDADG endonuclease	orf241	47705	48430	726		LAGLIDADG endonuclease
exon	30577	30686	110		cox1 exon number 3	exon	49119	49355	237		cob exon exon 2
intron	30687	32206	1520		cox1 intron number 2	intron	49356	54057	4702		cob intron number 2
orf341	31180	32205	1026		LAGLIDADG endonuclease	exon	54058	54061	4		cob exon exon 3
exon	32207	32437	231		cox1 exon number 2	intron	54062	56295	2234		cob intron number 3
intron	32438	35134	2697		cox1 intron number 1	orf180	54493	55035	543		LAGLIDADG endonuclease
orf704	33019	35133	2115		hypothetical protein	orf107	55046	55369	324		hypothetical protein
exon	35135	35214	80	345	cox1 exon number 1	exon	56296	56343	48		cob exon exon 4
trnC	35558	35628	71	3346	tRNA-Cys	intron	56344	57615	1272		cob intron number 4
orf731	38973	41168	2196	471	LAGLIDADG endonuclease	orf305	56346	57263	918		LAGLIDADG endonuclease
cob	41638	52680	11043		apocytochrome b	exon	57616	57687	72		cob exon number 5
exon	41638	41984	347		cob exon number 7	intron	57688	58951	1264		cob intron number 5
intron	41985	43132	1148		cob intron number 6	orf133	58446	58847	402		LAGLIDADG endonuclease
exon	43133	43393	261		cob exon number 6	exon	58952	59212	261		cob exon number 6
intron	43394	44972	1579		cob intron number 5	intron	59213	60236	1024		cob intron number 6
exon	44973	45044	72		cob exon number 5	orf119	59664	60023	360		hypothetical protein
intron	45045	46459	1415		cob intron number 4	exon	60237	60574	338	2097	cob exon number 7
orf301	45552	46457	906		LAGLIDADG endonuclease	trnC	62670	62740	71	350	tRNA-Cys
exon	46460	46556	97		cob exon number 4	cox1	63089	76604	13516		cytochrome c oxidase subunit 1
intron	46557	47841	1285		cob intron number 3	exon	63089	63330	242		cox1 exon number 1
orf307	46918	47841	924		GIY	intron	63331	65836	2506		cox1 intron number 1
exon	47842	48033	192		cob exon number 3	orf186	63332	63892	561		GIY
intron	48034	49824	1791		cob intron number 2	orf111	64040	64375	336		GIY
orf279	48047	48886	840		LAGLIDADG endonuclease	orf103	64488	64799	312		GIY
exon	49825	49866	42		cob exon number 2	exon	65837	65880	44		cox1 exon number 2
intron	49867	52521	2655		cob intron number 1	intron	65881	66337	457		cox1 intron number 2
orf761	50236	52521	2286		hypothetical protein	exon	66338	66362	25		cox1 exon number 3
exon	52522	52680	159	595	cob exon number 1	intron	66363	67808	1446		cox1 intron number 3
orf96	53274	53564	291	343	LAGLIDADG endonuclease	orf319	66364	67323	960		LAGLIDADG endonuclease
nad4	53906	55390	1485	145	NADH dehydrogenase subunit 4	exon	67809	68236	428		cox1 exon number 4
orf100	55534	55836	303	400	hypothetical protein	intron	68237	69676	1440		cox1 intron number 4
orf170	56235	56747	513	329	LAGLIDADG endonuclease	orf311	68239	69174	936		LAGLIDADG endonuclease
nad1	57075	67204	10130		NADH dehydrogenase subunit 1	exon	69677	69837	161		cox1 exon number 5
exon	57075	57321	247		nad1 exon number 5	intron	69838	72276	2439		cox1 intron number 5
intron	57322	60111	2790		nad1 intron number 4	orf351	69838	70893	1056		LAGLIDADG endonuclease
orf327	57347	58330	984	525	GIY	exon	72277	72463	187		cox1 exon number 6
orf201	58854	59459	606	654	LAGLIDADG endonuclease	intron	72464	73742	1279		cox1 intron number 6
exon	60112	60359	248		nad1 exon number 4	orf421	72466	73731	1266		GIY
intron	60360	63002	2643		nad1 intron number 3	exon	73743	73981	239		cox1 exon number 7
orf456	61630	63000	1371		GIY	intron	73982	76313	2332		cox1 intron number 7
exon	63003	63099	97		nad1 exon number 3	orf268	74221	75027	807		GIY
intron	63100	64812	1713		nad1 intron number 2	orf177	75675	76208	534		GIY
orf235	63397	64104	708		LAGLIDADG endonuclease	exon	76314	76604	291	474	cox1 exon number 8
orf223	64141	64812	672		LAGLIDADG endonuclease	trnR	77077	77147	71	800	tRNA-Arg
exon	64813	64959	147		nad1 exon number 2	trnH	77946	78019	74	202	tRNA-His
intron	64960	67063	2104		nad1 intron number 1	trnM	78220	78292	73	63	tRNA-Met
orf102	65518	65826	309		hypothetical protein	nad2	78354	80039	1686		NADH dehydrogenase subunit 2
orf225	66386	67063	678		GIY	nad3	80040	80498	459	165	NADH dehydrogenase subunit 3
exon	67064	67204	141	1697	nad1 exon number 1	orf191	80662	81237	576	743	GIY
trnR	68900	68970	71	730	tRNA-Arg	orf188	81979	82545	567	1527	hypothetical protein
trnQ	69699	69772	74	1054	tRNA-Gln	atp9	84071	84280	210	415	ATP synthase F0 subunit c
trnL	70825	70908	84	1172	tRNA-Leu	orf361	84694	85779	1086	1211	GIY
orf106	72079	72399	321	220	LAGLIDADG endonuclease	cox2	86989	89723	2735		cytochrome c oxidase subunit 2
orf176	72618	73148	531		hypothetical protein	exon	86989	87348	360		cox2 exon number 1
orf106	73120	73440	321	236	LAGLIDADG endonuclease	intron	87349	88558	1210		cox2 intron number 1
orf113	73675	74016	342		LAGLIDADG endonuclease	orf246	87349	88089	741		hypothetical protein
orf127	73952	74335	384	620	hypothetical protein	exon	88559	88852	294		cox2 exon number 2
trnF	74954	75026	73	357	tRNA-Phe	intron	88853	89624	772		cox2 intron number 2
trnA	75382	75453	72	1216	tRNA-Ala	exon	89625	89723	99	2913	cox2 exon number 3
orf96	76668	76958	291	725	GIY	trnR	92635	92705	71	2858	tRNA-Arg
trnL	77682	77764	83	705	tRNA-Leu	nad4L	95562	95831	270		NADH dehydrogenase subunit 4L
trnM	78468	78539	72	5	tRNA-Met	nad5	95831	107409	11579		NADH dehydrogenase subunit 5
trnM	78543	78615	73	70	tRNA-Met	exon	95831	96247	417		nad5 exon number 1
trnE	78684	78755	72	1422	tRNA-Glu	intron	96248	97541	1294		nad5 intron number 1
orf120	80176	80538	363	5	LAGLIDADG endonuclease	orf144	96681	97115	435		hypothetical protein
orf84	80542	80796	255	44	LAGLIDADG endonuclease	exon	97542	97550	9		nad5 exon number 2
orf157	80839	81312	474	627	LAGLIDADG endonuclease	intron	97551	100606	3056		nad5 intron number 2
trnT	81938	82009	72	1261	tRNA-Thr	orf849	97551	100100	2550		LAGLIDADG endonuclease
orf80	83269	83511	243	966	LAGLIDADG endonuclease	exon	100607	100890	284		nad5 exon number 3
rnl	84476	118068	33593		large subunit ribosomal RNA	intron	100891	101197	307		nad5 intron number 3
orf431	84958	86253	1296	170	LAGLIDADG endonuclease	exon	101198	101204	7		nad5 exon number 4
orf133	86422	86823	402	1444	hypothetical protein	intron	101205	104823	3619		nad5 intron number 4
rps3	88266	89855	1590	964	ribosomal protein S3	orf253	101205	101966	762	532	hypothetical protein
orf67	90818	91021	204	81	LAGLIDADG endonuclease	orf373	102497	103618	1122	151	GIY
orf56	91101	91271	171	9	LAGLIDADG endonuclease	orf307	103768	104691	924	134	LAGLIDADG endonuclease
orf210	91279	91911	633	2297	LAGLIDADG endonuclease	exon	104824	107409	2586	1573	nad5 exon number 5
orf125	94207	94584	378	1767	hypothetical protein	atp8	108981	109148	168	315	ATP synthase F0 subunit 8
orf415	96350	97597	1248		hypothetical protein	atp6	109462	112010	2549		ATP synthase F0 subunit a
orf414	96350	97594	1245	2967	LAGLIDADG endonuclease	exon	109462	110057	596		atp6 exon number 1
orf233	100560	101243	684	375	LAGLIDADG endonuclease	intron	110058	111802	1745		atp6 intron number 1
orf321	101617	102582	966	569	LAGLIDADG endonuclease	orf254	110922	111686	765	118	GIY
orf292	103150	104028	879		LAGLIDADG endonuclease	exon	111803	112010	208	1506	atp6 exon number 2
orf113	104016	104357	342	1438	LAGLIDADG endonuclease	trnM	113515	113586	72	1495	tRNA-Met
orf179	105794	106333	540	3	hypothetical protein	rns	115080	119110	4031		small subunit ribosomal RNA
orf206	106335	106955	621	824	GIY	orf183	117094	117645	552	1838	LAGLIDADG endonuclease
orf251	107778	108533	756	447	GIY	orf293	119482	120363	882	2501	GIY
orf104	108979	109293	315	522	hypothetical protein	orf92	122863	123141	279	265	LAGLIDADG endonuclease
orf101	109814	110119	306	2111	hypothetical protein	orf102	123405	123713	309	700	LAGLIDADG endonuclease
orf296	112229	113119	891	2075	GIY	trnY	124412	124495	84	428	tRNA-Tyr
orf94	115193	115477	285	3015	hypothetical protein (HNH)	trnN	124922	124992	71	137	tRNA-Asn
trnS	118491	118575	85	99	tRNA-Ser	cox3	125128	127385	2258		cytochrome c oxidase subunit 3
orf155	118673	119140	468		LAGLIDADG endonuclease	exon	125128	125346	219		cox3 exon number 1
trnS	118491	118575	85	99	tRNA-Ser	intron	125347	126794	1448		cox3 intron number 1
orf155	118673	119140	468		LAGLIDADG endonuclease	orf370	125347	126459	1113		LAGLIDADG endonuclease
orf100	119035	119337	303	119	LAGLIDADG endonuclease	exon	126795	127385	591		cox3 exon number 2
orf239	119455	120174	720	667	LAGLIDADG endonuclease	orf159	127343	127822	480		hypothetical protein
trnX	120840	120912	73	378	tRNA-OTHER
trnI	121289	121361	73	214	tRNA-Ile
trnV	121574	121645	72	916	tRNA-Val
orf106	122560	122880	321	664	hypothetical protein
orf53	123543	123704	162	439	GIY
nad6	124142	124768	627	285	NADH dehydrogenase subunit 6
orf167	125052	125555	504	41	LAGLIDADG endonuclease
orf77	125595	125828	234	80	LAGLIDADG endonuclease
orf227	125907	126590	684	276	LAGLIDADG endonuclease
orf267	126865	127668	804	562	GIY
trnG	128229	128299	71	385	tRNA-Gly
trnS	128683	128764	82	316	tRNA-Ser
orf162	129079	129567	489	104	hypothetical protein
orf65	129670	129867	198	5	LAGLIDADG endonuclease
orf240	129871	130593	723	579	LAGLIDADG endonuclease
trnD	131171	131243	73	874	tRNA-Asp
trnK	132116	132188	73	443	tRNA-Lys
trnW	132630	132700	71	194	tRNA-Trp
orf129	132893	133282	390	895	hypothetical protein
orf206	134176	134796	621	1324	LAGLIDADG endonuclease
orf148	136119	136565	447	208	LAGLIDADG endonuclease
orf52	136772	136930	159	265	LAGLIDADG endonuclease
cox3	137194	137670	477	102	cytochrome c oxidase subunit 3
orf497	137771	139264	1494	470	LAGLIDADG endonuclease
orf108	139733	140059	327	67	LAGLIDADG endonuclease
orf98	140125	140421	297	540	LAGLIDADG endonuclease
orf104	140960	141274	315	958	hypothetical protein
orf128	142231	142617	387	1105	hypothetical protein
cox3	143721	147510	3790		cytochrome c oxidase subunit 3
exon	143721	143811	91		cox3 exon number 3
intron	143812	144299	488		cox3 intron number 2
exon	144300	144322	23		cox3 exon number 2
intron	144323	147411	3089		cox3 intron number 1
exon	147412	147510	99	261	cox3 exon number 1
trnN	147770	147840	71	433	tRNA-Asn
trnY	148272	148355	84	2014	tRNA-Tyr
orf60	150368	150550	183	770	GIY
orf234	151319	152023	705	564	GIY
rns	152586	161694	9109		small subunit ribosomal RNA
orf447	153225	154118	894	3304	LAGLIDADG endonuclease
orf236	157421	158131	711	5	LAGLIDADG endonuclease
orf63	158135	158326	192	1580	LAGLIDADG endonuclease
orf394	159905	161023	1119	41	LAGLIDADG endonuclease
orf110	161063	161395	333	1075	GIY
rnpB	162469	162652	184	588	rnpB
trnM	163239	163310	72	1584	tRNA-Met
atp6	164893	165609	717	139	ATP synthase F0 subunit a
orf426	165747	167027	1281	36	LAGLIDADG endonuclease
orf410	167062	168294	1233		hypothetical protein
orf409	167062	168291	1230	321	LAGLIDADG endonuclease
atp8	168611	168778	168	1809	ATP synthase F0 subunit 8
orf103	170586	170897	312	1079	hypothetical protein
nad5	171975	186755	14781		NADH dehydrogenase subunit 5
exon	171975	173426	1452		nad5 exon number 6
intron	173427	177430	4004		nad5 intron number 5
orf194	174046	174630	585		LAGLIDADG endonuclease
orf159	174874	175353	480		hypothetical protein
exon	177431	177436	6		nad5 exon number 5
intron	177437	178803	1367		nad5 intron number 4
exon	178804	179088	285		nad5 exon number 4
intron	179089	183550	4462		nad5 intron number 3
orf313	179983	180924	942	246	GIY
orf793	181169	183550	2382		LAGLIDADG endonuclease
exon	183551	183559	9		nad5 exon number 3
intron	183560	184929	1370		nad5 intron number 2
orf175	183981	184508	528		hypothetical protein
exon	184930	185022	93		nad5 exon number 2
intron	185023	186431	1409		nad5 intron number 1
orf448	185085	186431	1347		LAGLIDADG endonuclease
exon	186432	186755	324		nad5 exon number 1
nad4L	186755	188736	1982		NADH dehydrogenase subunit 4L
exon	186755	186785	31		nad4L exon number 2
intron	186786	188497	1712		nad4L intron number 1
orf181	187411	187956	546		LAGLIDADG endonuclease
orf126	188116	188496	381		LAGLIDADG endonuclease
exon	188498	188736	239	1090	nad4L exon number 1
orf108	189825	190151	327	1158	hypothetical protein
orf112	191308	191646	339	42	hypothetical protein
trnR	191687	191757	71	3559	tRNA-Arg
orf102	195315	195623	309	405	hypothetical protein
orf267	196027	196830	804	715	GIY
orf173	197544	198065	522		GIY
orf203	198005	198616	612		hypothetical protein
cox2	198445	206906	8462		cytochrome c oxidase subunit 2
exon	198445	198543	99		cox2 exon number 5
intron	198544	199330	787		cox2 intron number 4
exon	199331	199381	51		cox2 exon number 4
intron	199382	201845	2464		cox2 intron number 3
orf435	199642	200949	1308		GIY
exon	201846	201893	48		cox2 exon number 3
intron	201894	203946	2053		cox2 intron number 2
exon	203947	204141	195		cox2 exon number 2
intron	204142	206546	2405		cox2 intron number 1
orf206	205733	206353	621		hypothetical protein
exon	206547	206906	360	1309	cox2 exon number 1
orf344	208214	209248	1035	415	GIY
atp9	209662	209871	210		ATP synthase F0 subunit c
Note：ORFs with red color indicate these ORFs were located in introns, and ORFs with blue color represents free-standing ORFs

## Sheet: Table S3
Table S3 Codon usage analysis of two Valsa mitogenomes
AmAcid	Codon	Valsa mali		Valsa pyri
		Number	Frequency	Number	Frequency
Phe	UUU	3896	0.0585345	2257	0.056272
	UUC	1248	0.0187503	671	0.016729
Leu	UUA	2976	0.0447122	2150	0.053604
	UUG	1181	0.0177437	725	0.018076
	CUU	1497	0.0224913	870	0.021691
	CUC	552	0.00829339	296	0.00738
	CUA	1175	0.0176535	802	0.019996
	CUG	591	0.00887934	357	0.008901
Ile	AUU	2690	0.0404153	1657	0.041312
	AUC	1015	0.0152496	525	0.013089
	AUA	2409	0.0361935	1742	0.043432
Met	AUG	996	0.0149642	711	0.017727
Val	GUU	1367	0.0205382	935	0.023311
	GUC	381	0.00572424	253	0.006308
	GUA	1295	0.0194564	852	0.021242
	GUG	709	0.0106522	438	0.01092
Ser	UCU	1159	0.0174131	772	0.019248
	UCC	642	0.00964558	336	0.008377
	UCA	850	0.0127706	506	0.012616
	UCG	469	0.00704638	276	0.006881
	AGU	1319	0.019817	800	0.019946
	AGC	855	0.0128457	394	0.009823
Pro	CCU	766	0.0115086	463	0.011544
	CCC	660	0.00991601	287	0.007156
	CCA	450	0.00676092	256	0.006383
	CCG	291	0.00437206	160	0.003989
Thr	ACU	997	0.0149792	601	0.014984
	ACC	567	0.00851876	296	0.00738
	ACA	895	0.0134467	563	0.014037
	ACG	404	0.0060698	236	0.005884
Ala	GCU	777	0.0116739	511	0.01274
	GCC	336	0.00504815	180	0.004488
	GCA	541	0.00812813	335	0.008352
	GCG	308	0.00462747	169	0.004214
Tyr	UAU	2743	0.0412116	1754	0.043731
	UAC	1155	0.017353	628	0.015657
His	CAU	771	0.0115837	485	0.012092
	CAC	403	0.00605478	216	0.005385
Gln	CAA	1025	0.0153999	621	0.015483
	CAG	622	0.00934509	333	0.008302
Asn	AAU	2572	0.0386424	1792	0.044678
	AAC	1020	0.0153247	591	0.014735
Lys	AAA	3633	0.0545832	1983	0.04944
	AAG	1694	0.0254511	965	0.024059
Asp	GAU	1145	0.0172028	739	0.018425
	GAC	369	0.00554395	223	0.00556
Glu	GAA	1302	0.0195616	834	0.020793
	GAG	695	0.0104419	451	0.011244
Cys	UGU	1129	0.0169624	672	0.016754
	UGC	635	0.00954041	323	0.008053
Trp	UGA	1113	0.016722	588	0.01466
	UGG	812	0.0121997	456	0.011369
Arg	CGU	398	0.00597966	239	0.005959
	CGC	324	0.00486786	136	0.003391
	CGA	413	0.00620502	202	0.005036
	CGG	410	0.00615995	216	0.005385
	AGA	1369	0.0205682	771	0.019223
	AGG	1242	0.0186601	617	0.015383
Gly	GGU	986	0.0148139	699	0.017428
	GGC	399	0.00599468	194	0.004837
	GGA	878	0.0131913	487	0.012142
	GGG	1038	0.0155952	512	0.012765

## Sheet: Table S4
Table S4 Local BLAST analysis of two Valsa species mitogenomes against themselves
Species	Identitie (%)	Aligned length (bp)	Mismatched bases (bp)	Gaps (bp)	from	to	from	to	evalue
V. mali	89.744	390	24	12	108692	109072	176250	176632	4.74e-136
V. mali	96.763	278	7	2	168637	168914	180783	181058	2.22e-129
V. mali	99.587	242	0	1	35730	35971	113121	113361	1.04e-122
V. mali	82.353	493	84	3	197217	197708	193742	194232	2.92e-118
V. mali	97.095	241	2	4	134772	135009	113123	113361	4.91e-111
V. mali	96.694	242	2	5	35732	35971	134772	135009	6.36e-110
V. mali	75.187	802	167	24	194289	195069	197705	198495	1.81e-95
V. mali	82.324	413	56	10	169872	170271	172841	173249	3.02e-93
V. mali	96.552	174	2	4	110419	110590	113128	113299	5.16e-76
V. mali	96	175	2	5	110419	110590	35737	35909	2.4e-74
V. mali	96	175	2	5	35737	35909	110419	110590	2.4e-74
V. mali	95	180	3	5	134771	134947	110414	110590	8.64e-74
V. mali	95	180	3	5	110414	110590	134771	134947	8.64e-74
V. mali	79.755	326	59	6	151228	151548	150003	150326	2.45e-59
V. mali	79.755	326	59	6	150003	150326	151228	151548	2.45e-59
V. mali	97.71	131	2	1	197471	197600	125521	125651	1.14e-57
V. mali	97.71	131	2	1	125521	125651	197471	197600	1.14e-57
V. mali	96.947	131	3	1	193995	194124	125521	125651	5.31e-56
V. mali	96.947	131	3	1	125521	125651	193995	194124	5.31e-56
V. mali	99.138	116	1	0	91845	91960	82276	82391	3.2e-53
V. mali	99.138	116	1	0	82276	82391	91845	91960	3.2e-53
V. mali	94.074	135	8	0	191491	191625	12299	12433	4.14e-52
V. mali	94.074	135	8	0	12299	12433	191491	191625	4.14e-52
V. mali	99.099	111	1	0	136593	136703	113256	113366	1.92e-50
V. mali	99.099	111	1	0	113256	113366	136593	136703	1.92e-50
V. mali	96.667	120	2	2	136593	136712	35866	35983	6.92e-50
V. mali	96.667	120	2	2	35866	35983	136593	136712	6.92e-50
V. mali	96.46	113	2	2	91858	91969	35871	35982	5.39e-46
V. mali	96.46	113	2	2	35871	35982	91858	91969	5.39e-46
V. mali	99.038	104	0	1	113261	113363	91858	91961	5.39e-46
V. mali	99.038	104	0	1	91858	91961	113261	113363	5.39e-46
V. mali	94.262	122	3	4	136580	136698	82270	82390	1.94e-45
V. mali	99.029	103	0	1	113261	113362	82289	82391	1.94e-45
V. mali	95.652	115	3	2	136598	136711	91858	91971	1.94e-45
V. mali	99.029	103	0	1	82289	82391	113261	113362	1.94e-45
V. mali	94.262	122	3	4	82270	82390	136580	136698	1.94e-45
V. mali	95.652	115	3	2	91858	91971	136598	136711	1.94e-45
V. mali	99.02	102	0	1	82289	82390	35871	35971	6.97e-45
V. mali	98.095	105	0	1	86588	86692	76208	76106	6.97e-45
V. mali	99.02	102	0	1	35871	35971	82289	82390	6.97e-45
V. mali	98.095	105	0	1	76106	76208	86692	86588	6.97e-45
V. mali	100	98	0	0	136602	136699	134913	135010	6.97e-45
V. mali	100	98	0	0	134913	135010	136602	136699	6.97e-45
V. mali	100	97	0	0	134913	135009	82294	82390	2.51e-44
V. mali	100	97	0	0	134913	135009	91863	91959	2.51e-44
V. mali	100	97	0	0	82294	82390	134913	135009	2.51e-44
V. mali	100	97	0	0	91863	91959	134913	135009	2.51e-44
V. mali	76.261	337	72	6	5765	6096	4293	4626	4.19e-42
V. mali	76.261	337	72	6	4293	4626	5765	6096	4.19e-42
V. mali	85.294	170	20	5	191324	191491	972	1138	1.51e-41
V. mali	85.294	170	20	5	972	1138	191324	191491	1.51e-41
V. mali	91.803	122	8	2	180931	181051	106964	107084	5.43e-41
V. mali	91.803	122	8	2	106964	107084	180931	181051	5.43e-41
V. mali	91.129	124	10	1	168784	168906	106961	107084	1.95e-40
V. mali	91.129	124	10	1	106961	107084	168784	168906	1.95e-40
V. mali	95.918	98	3	1	119789	119886	18370	18466	1.17e-37
V. mali	96.809	94	3	0	95173	95266	56120	56213	1.17e-37
V. mali	96.875	96	0	3	91992	92085	79985	80079	1.17e-37
V. mali	96.875	96	0	3	79985	80079	91992	92085	1.17e-37
V. mali	96.809	94	3	0	56120	56213	95173	95266	1.17e-37
V. mali	95.918	98	3	1	18370	18466	119789	119886	1.17e-37
V. mali	97.778	90	1	1	134076	134165	91995	92083	1.52e-36
V. mali	84.663	163	16	7	156785	156941	98745	98904	1.52e-36
V. mali	97.778	90	1	1	91995	92083	134076	134165	1.52e-36
V. mali	84.663	163	16	7	98745	98904	156785	156941	1.52e-36
V. mali	87.681	138	7	8	98775	98904	93887	94022	5.46e-36
V. mali	87.681	138	7	8	93887	94022	98775	98904	5.46e-36
V. mali	88.889	126	9	4	156819	156941	93899	94022	1.97e-35
V. mali	88.889	126	9	4	93899	94022	156819	156941	1.97e-35
V. mali	100	80	0	0	92001	92080	2386	2465	7.07e-35
V. mali	97.701	87	1	1	134080	134165	79991	80077	7.07e-35
V. mali	100	80	0	0	2386	2465	92001	92080	7.07e-35
V. mali	97.701	87	1	1	79991	80077	134080	134165	7.07e-35
V. mali	97.647	85	2	0	134078	134162	2381	2465	2.54e-34
V. mali	97.647	85	2	0	2381	2465	134078	134162	2.54e-34
V. mali	98.765	81	1	0	67856	67936	2384	2464	9.14e-34
V. mali	95.604	91	3	1	4901	4991	2385	2474	9.14e-34
V. mali	98.78	82	0	1	79993	80074	2385	2465	9.14e-34
V. mali	96.591	88	1	2	79988	80074	4896	4982	9.14e-34
V. mali	95.604	91	3	1	2385	2474	4901	4991	9.14e-34
V. mali	98.765	81	1	0	2384	2464	67856	67936	9.14e-34
V. mali	96.591	88	1	2	4896	4982	79988	80074	9.14e-34
V. mali	98.78	82	0	1	2385	2465	79993	80074	9.14e-34
V. mali	93	100	3	4	91988	92087	67847	67942	3.29e-33
V. mali	93	100	3	4	67847	67942	91988	92087	3.29e-33
V. mali	97.59	83	2	0	171863	171945	95188	95270	3.29e-33
V. mali	91.509	106	6	3	173640	173743	134073	134177	3.29e-33
V. mali	97.59	83	2	0	95188	95270	171863	171945	3.29e-33
V. mali	91.509	106	6	3	134073	134177	173640	173743	3.29e-33
V. mali	98.734	79	1	0	108957	109035	66093	66171	1.18e-32
V. mali	98.734	79	1	0	176517	176595	66093	66171	1.18e-32
V. mali	95.556	90	1	2	213194	213280	70325	70414	1.18e-32
V. mali	95.506	89	2	2	173643	173730	95179	95266	1.18e-32
V. mali	98.734	79	1	0	66093	66171	108957	109035	1.18e-32
V. mali	95.506	89	2	2	95179	95266	173643	173730	1.18e-32
V. mali	98.734	79	1	0	66093	66171	176517	176595	1.18e-32
V. mali	95.556	90	1	2	70325	70414	213194	213280	1.18e-32
V. mali	97.531	81	2	0	56133	56213	2385	2465	4.25e-32
V. mali	95.455	88	2	2	91995	92080	4895	4982	4.25e-32
V. mali	94.565	92	2	2	16091	16182	4902	4990	4.25e-32
V. mali	94.565	92	2	2	4902	4990	16091	16182	4.25e-32
V. mali	94.505	91	3	2	173642	173731	56125	56214	4.25e-32
V. mali	97.531	81	2	0	2385	2465	56133	56213	4.25e-32
V. mali	97.531	81	2	0	92001	92081	56134	56214	4.25e-32
V. mali	96.471	85	1	2	79993	80077	67857	67939	4.25e-32
V. mali	97.561	82	1	1	134084	134165	67859	67939	4.25e-32
V. mali	96.471	85	1	2	67857	67939	79993	80077	4.25e-32
V. mali	95.455	88	2	2	4895	4982	91995	92080	4.25e-32
V. mali	97.531	81	2	0	56134	56214	92001	92081	4.25e-32
V. mali	97.531	81	2	0	177953	178033	94766	94686	4.25e-32
V. mali	97.561	82	1	1	67859	67939	134084	134165	4.25e-32
V. mali	98.718	78	1	0	157315	157392	154820	154897	4.25e-32
V. mali	98.718	78	1	0	154820	154897	157315	157392	4.25e-32
V. mali	94.505	91	3	2	56125	56214	173642	173731	4.25e-32
V. mali	97.531	81	2	0	94686	94766	178033	177953	4.25e-32
V. mali	96.386	83	3	0	95186	95268	2385	2467	1.53e-31
V. mali	96.429	84	2	1	134080	134162	4899	4982	1.53e-31
V. mali	94.444	90	4	1	134075	134163	56125	56214	1.53e-31
V. mali	95.349	86	4	0	67851	67936	56127	56212	1.53e-31
V. mali	96.429	84	2	1	79992	80075	56132	56214	1.53e-31
V. mali	94.444	90	4	1	188089	188177	66085	66174	1.53e-31
V. mali	95.349	86	4	0	56127	56212	67851	67936	1.53e-31
V. mali	96.429	84	2	1	56132	56214	79992	80075	1.53e-31
V. mali	96.386	83	3	0	2385	2467	95186	95268	1.53e-31
V. mali	100	74	0	0	122029	122102	110073	110146	1.53e-31
V. mali	100	74	0	0	110073	110146	122029	122102	1.53e-31
V. mali	94.444	90	4	1	56125	56214	134075	134163	1.53e-31
V. mali	96.429	84	2	1	4899	4982	134080	134162	1.53e-31
V. mali	94.444	90	4	1	66085	66174	188089	188177	1.53e-31
V. mali	96.386	83	1	2	81474	81555	2387	2468	5.5e-31
V. mali	94.444	90	2	2	211150	211239	70324	70410	5.5e-31
V. mali	96.386	83	2	1	212510	212592	70325	70406	5.5e-31
V. mali	91.262	103	4	5	173636	173737	79983	80081	5.5e-31
V. mali	93.548	93	2	4	91991	92081	81461	81551	5.5e-31
V. mali	96.386	83	1	2	2387	2468	81474	81555	5.5e-31
V. mali	97.5	80	0	2	134084	134163	81474	81551	5.5e-31
V. mali	95.402	87	1	2	211148	211234	83866	83949	5.5e-31
V. mali	93.548	93	2	4	81461	81551	91991	92081	5.5e-31
V. mali	97.468	79	2	0	188096	188174	108957	109035	5.5e-31
V. mali	98.701	77	0	1	122028	122104	108957	109032	5.5e-31
V. mali	100	73	0	0	135385	135457	117090	117162	5.5e-31
V. mali	98.701	77	0	1	108957	109032	122028	122104	5.5e-31
V. mali	98.701	77	0	1	176517	176592	122028	122104	5.5e-31
V. mali	97.5	80	0	2	81474	81551	134084	134163	5.5e-31
V. mali	100	73	0	0	117090	117162	135385	135457	5.5e-31
V. mali	91.262	103	4	5	79983	80081	173636	173737	5.5e-31
V. mali	97.468	79	2	0	188096	188174	176517	176595	5.5e-31
V. mali	98.701	77	0	1	122028	122104	176517	176592	5.5e-31
V. mali	97.468	79	2	0	108957	109035	188096	188174	5.5e-31
V. mali	97.468	79	2	0	176517	176595	188096	188174	5.5e-31
V. mali	95.402	87	1	2	83866	83949	211148	211234	5.5e-31
V. mali	94.444	90	2	2	70324	70410	211150	211239	5.5e-31
V. mali	96.386	83	2	1	70325	70406	212510	212592	5.5e-31
V. mali	96.296	81	3	0	171863	171943	2387	2467	1.98e-30
V. mali	98.684	76	0	1	122028	122103	66093	66167	1.98e-30
V. mali	96.386	83	0	2	83868	83949	70324	70404	1.98e-30
V. mali	96.386	83	0	2	70324	70404	83868	83949	1.98e-30
V. mali	98.684	76	0	1	66093	66167	122028	122103	1.98e-30
V. mali	94.382	89	2	2	173644	173730	171854	171941	1.98e-30
V. mali	96.296	81	3	0	2387	2467	171863	171943	1.98e-30
V. mali	94.382	89	2	2	171854	171941	173644	173730	1.98e-30
V. mali	93.478	92	3	2	212510	212598	211151	211242	1.98e-30
V. mali	93.478	92	3	2	211151	211242	212510	212598	1.98e-30
V. mali	95.294	85	0	2	16091	16175	2386	2466	7.12e-30
V. mali	96.296	81	2	1	67857	67936	4901	4981	7.12e-30
V. mali	95.294	85	0	2	2386	2466	16091	16175	7.12e-30
V. mali	94.186	86	5	0	95180	95265	67851	67936	7.12e-30
V. mali	96.296	81	2	1	4901	4981	67857	67936	7.12e-30
V. mali	91.089	101	4	5	120725	120822	69337	69435	7.12e-30
V. mali	92.473	93	6	1	95185	95276	79992	80084	7.12e-30
V. mali	92.632	95	2	4	81474	81563	79995	80089	7.12e-30
V. mali	92.632	95	2	4	79995	80089	81474	81563	7.12e-30
V. mali	98.649	74	1	0	86621	86694	83864	83937	7.12e-30
V. mali	98.649	74	1	0	83864	83937	86621	86694	7.12e-30
V. mali	95.238	84	3	1	173650	173733	92001	92083	7.12e-30
V. mali	96.25	80	3	0	95187	95266	92001	92080	7.12e-30
V. mali	94.186	86	5	0	67851	67936	95180	95265	7.12e-30
V. mali	92.473	93	6	1	79992	80084	95185	95276	7.12e-30
V. mali	96.25	80	3	0	92001	92080	95187	95266	7.12e-30
V. mali	91.089	101	4	5	69337	69435	120725	120822	7.12e-30
V. mali	97.436	78	0	2	188094	188170	122026	122102	7.12e-30
V. mali	96.25	80	3	0	171862	171941	134083	134162	7.12e-30
V. mali	96.25	80	3	0	134083	134162	171862	171941	7.12e-30
V. mali	95.238	84	3	1	92001	92083	173650	173733	7.12e-30
V. mali	97.436	78	0	2	122026	122102	188094	188170	7.12e-30
V. mali	93.258	89	4	2	173649	173736	2385	2472	2.56e-29
V. mali	95.181	83	3	1	56132	56213	4900	4982	2.56e-29
V. mali	95.238	84	0	2	92001	92080	16091	16174	2.56e-29
V. mali	92.473	93	4	2	171850	171941	56123	56213	2.56e-29
V. mali	95.181	83	3	1	4900	4982	56132	56213	2.56e-29
V. mali	95.238	84	1	2	110065	110146	66084	66166	2.56e-29
V. mali	95.181	83	2	2	81474	81554	67859	67941	2.56e-29
V. mali	96.296	81	0	3	211141	211220	76182	76104	2.56e-29
V. mali	95.181	83	2	2	67859	67941	81474	81554	2.56e-29
V. mali	95.238	84	0	2	16091	16174	92001	92080	2.56e-29
V. mali	96.203	79	3	0	171863	171941	92002	92080	2.56e-29
V. mali	95.122	82	4	0	134081	134162	95185	95266	2.56e-29
V. mali	97.368	76	2	0	156949	157024	96832	96907	2.56e-29
V. mali	98.649	74	0	1	110073	110146	108958	109030	2.56e-29
V. mali	95.238	84	1	2	66084	66166	110065	110146	2.56e-29
V. mali	97.403	77	0	2	188097	188172	110073	110148	2.56e-29
V. mali	98.649	74	0	1	108958	109030	110073	110146	2.56e-29
V. mali	98.649	74	0	1	176518	176590	110073	110146	2.56e-29
V. mali	95.122	82	4	0	95185	95266	134081	134162	2.56e-29
V. mali	97.368	76	2	0	96832	96907	156949	157024	2.56e-29
V. mali	92.473	93	4	2	56123	56213	171850	171941	2.56e-29
V. mali	96.203	79	3	0	92002	92080	171863	171941	2.56e-29
V. mali	93.258	89	4	2	2385	2472	173649	173736	2.56e-29
V. mali	98.649	74	0	1	110073	110146	176518	176590	2.56e-29
V. mali	97.403	77	0	2	110073	110148	188097	188172	2.56e-29
V. mali	97.403	77	1	1	195729	195805	194219	194294	2.56e-29
V. mali	97.403	77	1	1	194219	194294	195729	195805	2.56e-29
V. mali	95.238	84	1	3	76104	76185	211220	211138	2.56e-29
V. mali	95.181	83	0	2	134084	134162	16092	16174	9.21e-29
V. mali	94.118	85	4	1	134666	134749	16555	16471	9.21e-29
V. mali	98.611	72	1	0	66094	66165	53808	53879	9.21e-29
V. mali	98.611	72	1	0	108958	109029	53808	53879	9.21e-29
V. mali	98.611	72	1	0	176518	176589	53808	53879	9.21e-29
V. mali	97.333	75	2	0	192111	192185	57836	57910	9.21e-29
V. mali	98.611	72	1	0	53808	53879	66094	66165	9.21e-29
V. mali	98.611	72	1	0	83864	83935	76177	76106	9.21e-29
V. mali	98.611	72	1	0	76106	76177	83935	83864	9.21e-29
V. mali	98.63	73	0	1	183139	183210	94761	94689	9.21e-29
V. mali	98.611	72	1	0	53808	53879	108958	109029	9.21e-29
V. mali	95.122	82	2	2	174888	174968	111354	111274	9.21e-29
V. mali	97.368	76	1	1	203684	203758	125523	125598	9.21e-29
V. mali	95.181	83	0	2	16092	16174	134084	134162	9.21e-29
V. mali	94.118	85	4	1	16471	16555	134749	134666	9.21e-29
V. mali	95.122	82	2	2	111274	111354	174968	174888	9.21e-29
V. mali	98.611	72	1	0	53808	53879	176518	176589	9.21e-29
V. mali	97.368	76	1	1	94689	94764	183210	183136	9.21e-29
V. mali	97.333	75	2	0	57836	57910	192111	192185	9.21e-29
V. mali	97.368	76	1	1	125523	125598	203684	203758	9.21e-29
V. mali	94.048	84	4	1	95185	95267	4900	4983	3.31e-28
V. mali	94.118	85	2	2	213191	213275	5120	5201	3.31e-28
V. mali	97.297	74	2	0	99726	99799	31509	31582	3.31e-28
V. mali	89.32	103	7	3	121999	122101	53781	53879	3.31e-28
V. mali	95	80	4	0	177161	177240	57838	57917	3.31e-28
V. mali	98.611	72	0	1	111283	111354	80570	80500	3.31e-28
V. mali	95.122	82	1	3	211138	211218	86613	86692	3.31e-28
V. mali	94.048	84	4	1	4900	4983	95185	95267	3.31e-28
V. mali	97.297	74	2	0	31509	31582	99726	99799	3.31e-28
V. mali	98.611	72	0	1	80500	80570	111354	111283	3.31e-28
V. mali	89.32	103	7	3	53781	53879	121999	122101	3.31e-28
V. mali	98.592	71	1	0	211150	211220	164720	164650	3.31e-28
V. mali	95	80	4	0	57838	57917	177161	177240	3.31e-28
V. mali	100	68	0	0	202900	202967	194295	194228	3.31e-28
V. mali	100	68	0	0	194228	194295	202967	202900	3.31e-28
V. mali	95.122	82	1	3	86613	86692	211138	211218	3.31e-28
V. mali	98.592	71	1	0	164650	164720	211220	211150	3.31e-28
V. mali	94.118	85	2	2	5120	5201	213191	213275	3.31e-28
V. mali	95.062	81	0	2	81474	81550	4903	4983	1.19e-27
V. mali	94.118	85	0	3	79994	80074	16091	16174	1.19e-27
V. mali	96.154	78	0	1	44386	44460	37468	37545	1.19e-27
V. mali	96.154	78	0	1	37468	37545	44386	44460	1.19e-27
V. mali	97.297	74	1	1	110072	110145	53807	53879	1.19e-27
V. mali	95	80	2	2	81474	81551	56135	56214	1.19e-27
V. mali	93.023	86	4	2	173649	173734	67857	67940	1.19e-27
V. mali	98.592	71	0	1	212509	212579	76173	76104	1.19e-27
V. mali	94.048	84	1	4	82842	82923	77188	77269	1.19e-27
V. mali	94.118	85	0	3	16091	16174	79994	80074	1.19e-27
V. mali	95	80	3	1	171863	171941	79995	80074	1.19e-27
V. mali	93.023	86	4	2	171863	171947	81474	81558	1.19e-27
V. mali	95	80	2	2	56135	56214	81474	81551	1.19e-27
V. mali	95.062	81	0	2	4903	4983	81474	81550	1.19e-27
V. mali	94.048	84	1	4	77188	77269	82842	82923	1.19e-27
V. mali	92.222	90	4	2	129833	129922	96912	96826	1.19e-27
V. mali	97.297	74	1	1	53807	53879	110072	110145	1.19e-27
V. mali	92.222	90	4	2	96826	96912	129922	129833	1.19e-27
V. mali	93.023	86	4	2	81474	81558	171863	171947	1.19e-27
V. mali	95	80	3	1	79995	80074	171863	171941	1.19e-27
V. mali	93.023	86	4	2	67857	67940	173649	173734	1.19e-27
V. mali	98.592	71	0	1	76104	76173	212579	212509	1.19e-27
V. mali	93.976	83	1	3	67858	67936	16091	16173	4.28e-27
V. mali	97.26	73	1	1	188097	188169	53808	53879	4.28e-27
V. mali	92.045	88	6	1	171853	171940	67850	67936	4.28e-27
V. mali	93.976	83	1	3	16091	16173	67858	67936	4.28e-27
V. mali	98.571	70	0	1	86626	86694	70325	70394	4.28e-27
V. mali	98.571	70	0	1	70325	70394	86626	86694	4.28e-27
V. mali	92.045	88	6	1	67850	67936	171853	171940	4.28e-27
V. mali	97.26	73	1	1	53808	53879	188097	188169	4.28e-27
V. mali	88.462	104	9	3	213187	213290	211146	211246	4.28e-27
V. mali	100	66	0	0	213194	213259	212510	212575	4.28e-27
V. mali	88.462	104	9	3	211146	211246	213187	213290	4.28e-27
V. mali	100	66	0	0	212510	212575	213194	213259	4.28e-27
V. mali	92.771	83	6	0	173648	173730	4900	4982	1.54e-26
V. mali	93.827	81	4	1	171863	171942	4903	4983	1.54e-26
V. mali	89.109	101	6	4	173644	173739	16085	16185	1.54e-26
V. mali	98.529	68	1	0	174888	174955	80500	80567	1.54e-26
V. mali	98.551	69	0	1	212509	212577	86625	86692	1.54e-26
V. mali	100	65	0	0	117097	117161	111287	111351	1.54e-26
V. mali	100	65	0	0	135392	135456	111287	111351	1.54e-26
V. mali	100	65	0	0	111287	111351	117097	117161	1.54e-26
V. mali	100	65	0	0	111287	111351	135392	135456	1.54e-26
V. mali	97.183	71	2	0	155375	155445	139915	139845	1.54e-26
V. mali	97.183	71	2	0	139848	139918	155442	155372	1.54e-26
V. mali	93.827	81	4	1	4903	4983	171863	171942	1.54e-26
V. mali	89.109	101	6	4	16085	16185	173644	173739	1.54e-26
V. mali	92.771	83	6	0	4900	4982	173648	173730	1.54e-26
V. mali	98.529	68	1	0	80500	80567	174888	174955	1.54e-26
V. mali	96	75	2	1	183136	183209	177955	178029	1.54e-26
V. mali	96	75	2	1	177955	178029	183136	183209	1.54e-26
V. mali	98.551	69	0	1	86625	86692	212509	212577	1.54e-26
V. mali	97.183	71	0	2	83863	83931	5115	5185	5.54e-26
V. mali	92.857	84	2	2	56134	56213	16091	16174	5.54e-26
V. mali	97.183	71	1	1	71227	71297	27019	27088	5.54e-26
V. mali	92.857	84	2	2	16091	16174	56134	56213	5.54e-26
V. mali	98.529	68	0	1	76106	76172	70392	70325	5.54e-26
V. mali	97.183	71	1	1	27019	27088	71227	71297	5.54e-26
V. mali	98.529	68	0	1	70325	70392	76172	76106	5.54e-26
V. mali	97.183	71	0	2	5115	5185	83863	83931	5.54e-26
V. mali	98.529	68	0	1	212510	212577	83869	83935	5.54e-26
V. mali	95.946	74	1	2	120748	120819	116492	116565	5.54e-26
V. mali	90.909	88	8	0	125756	125843	119482	119569	5.54e-26
V. mali	95.946	74	1	2	116492	116565	120748	120819	5.54e-26
V. mali	90.909	88	8	0	119482	119569	125756	125843	5.54e-26
V. mali	92.771	83	4	2	160666	160747	135964	136045	5.54e-26
V. mali	95.946	74	2	1	211929	212001	149881	149954	5.54e-26
V. mali	92.771	83	4	2	135964	136045	160666	160747	5.54e-26
V. mali	98.507	67	1	0	202901	202967	195805	195739	5.54e-26
V. mali	97.183	71	0	1	203684	203752	197473	197543	5.54e-26
V. mali	98.507	67	1	0	195739	195805	202967	202901	5.54e-26
V. mali	97.183	71	0	1	197473	197543	203684	203752	5.54e-26
V. mali	95.946	74	2	1	149881	149954	211929	212001	5.54e-26
V. mali	98.529	68	0	1	83869	83935	212510	212577	5.54e-26
V. mali	100	63	0	0	86626	86688	5123	5185	1.99e-25
V. mali	100	63	0	0	76110	76172	5185	5123	1.99e-25
V. mali	91.954	87	1	2	81474	81554	16092	16178	1.99e-25
V. mali	94.667	75	4	0	150556	150630	60652	60726	1.99e-25
V. mali	95.833	72	3	0	135383	135454	69358	69429	1.99e-25
V. mali	94.737	76	2	2	80505	80580	71299	71226	1.99e-25
V. mali	97.101	69	2	0	174892	174960	71300	71232	1.99e-25
V. mali	97.101	69	2	0	111281	111349	71232	71300	1.99e-25
V. mali	100	63	0	0	135968	136030	75895	75833	1.99e-25
V. mali	100	63	0	0	5123	5185	76172	76110	1.99e-25
V. mali	94.737	76	2	2	71226	71299	80580	80505	1.99e-25
V. mali	91.954	87	1	2	16092	16178	81474	81554	1.99e-25
V. mali	92.683	82	4	2	95188	95268	81474	81554	1.99e-25
V. mali	100	63	0	0	5123	5185	86626	86688	1.99e-25
V. mali	97.101	69	2	0	120751	120819	87291	87359	1.99e-25
V. mali	92.683	82	4	2	81474	81554	95188	95268	1.99e-25
V. mali	97.101	69	2	0	71232	71300	111281	111349	1.99e-25
V. mali	100	63	0	0	174892	174954	117159	117097	1.99e-25
V. mali	97.101	69	2	0	87291	87359	120751	120819	1.99e-25
V. mali	95.833	72	3	0	69358	69429	135383	135454	1.99e-25
V. mali	100	63	0	0	174892	174954	135454	135392	1.99e-25
V. mali	100	63	0	0	75833	75895	136030	135968	1.99e-25
V. mali	94.667	75	4	0	60652	60726	150556	150630	1.99e-25
V. mali	97.101	69	2	0	71232	71300	174960	174892	1.99e-25
V. mali	100	63	0	0	135392	135454	174954	174892	1.99e-25
V. mali	100	63	0	0	117097	117159	174954	174892	1.99e-25
V. mali	88	100	11	1	211902	212000	181232	181133	1.99e-25
V. mali	88	100	11	1	181133	181232	212000	211902	1.99e-25
V. mali	90.323	93	2	4	70325	70417	5123	5208	7.17e-25
V. mali	95.833	72	2	1	135964	136034	11291	11362	7.17e-25
V. mali	98.485	66	0	1	160666	160730	11291	11356	7.17e-25
V. mali	88.776	98	5	3	171849	171942	16080	16175	7.17e-25
V. mali	91.765	85	3	2	95187	95267	16091	16175	7.17e-25
V. mali	95.833	72	2	1	133298	133369	32743	32813	7.17e-25
V. mali	98.485	66	0	1	158512	158577	60656	60720	7.17e-25
V. mali	97.059	68	2	0	160664	160731	69360	69427	7.17e-25
V. mali	97.101	69	1	1	87291	87358	69362	69430	7.17e-25
V. mali	90.323	93	2	4	5123	5208	70325	70417	7.17e-25
V. mali	100	62	0	0	117098	117159	71239	71300	7.17e-25
V. mali	100	62	0	0	135393	135454	71239	71300	7.17e-25
V. mali	98.485	66	0	1	213194	213259	76172	76108	7.17e-25
V. mali	100	62	0	0	158503	158564	79733	79794	7.17e-25
V. mali	100	62	0	0	126846	126907	80564	80503	7.17e-25
V. mali	100	62	0	0	135392	135453	80566	80505	7.17e-25
V. mali	100	62	0	0	117097	117158	80566	80505	7.17e-25
V. mali	98.485	66	0	1	213194	213259	83869	83933	7.17e-25
V. mali	98.485	66	0	1	213194	213259	86626	86690	7.17e-25
V. mali	97.101	69	1	1	69362	69430	87291	87358	7.17e-25
V. mali	100	62	0	0	116505	116566	87299	87360	7.17e-25
V. mali	91.765	85	3	2	16091	16175	95187	95267	7.17e-25
V. mali	100	62	0	0	87299	87360	116505	116566	7.17e-25
V. mali	100	62	0	0	80505	80566	117158	117097	7.17e-25
V. mali	100	62	0	0	71239	71300	117098	117159	7.17e-25
V. mali	97.101	69	0	2	126846	126913	117099	117166	7.17e-25
V. mali	97.101	69	0	2	117099	117166	126846	126913	7.17e-25
V. mali	100	62	0	0	80503	80564	126907	126846	7.17e-25
V. mali	95.833	72	2	1	32743	32813	133298	133369	7.17e-25
V. mali	100	62	0	0	80505	80566	135453	135392	7.17e-25
V. mali	100	62	0	0	71239	71300	135393	135454	7.17e-25
V. mali	95.833	72	2	1	11291	11362	135964	136034	7.17e-25
V. mali	100	62	0	0	79733	79794	158503	158564	7.17e-25
V. mali	98.485	66	0	1	60656	60720	158512	158577	7.17e-25
V. mali	97.059	68	2	0	69360	69427	160664	160731	7.17e-25
V. mali	98.485	66	0	1	11291	11356	160666	160730	7.17e-25
V. mali	88.776	98	5	3	16080	16175	171849	171942	7.17e-25
V. mali	98.485	66	0	1	83869	83933	213194	213259	7.17e-25
V. mali	98.485	66	0	1	86626	86690	213194	213259	7.17e-25
V. mali	98.485	66	0	1	76108	76172	213259	213194	7.17e-25
V. mali	97.059	68	0	2	211148	211214	5119	5185	2.58e-24
V. mali	98.438	64	1	0	181133	181196	21433	21496	2.58e-24
V. mali	94.667	75	1	3	116490	116564	69359	69430	2.58e-24
V. mali	95.714	70	3	0	117090	117159	69360	69429	2.58e-24
V. mali	100	61	0	0	71242	71302	69371	69431	2.58e-24
V. mali	94.595	74	2	2	116505	116576	71242	71315	2.58e-24
V. mali	100	61	0	0	69371	69431	71242	71302	2.58e-24
V. mali	93.59	78	1	3	151296	151371	73095	73170	2.58e-24
V. mali	92.593	81	3	3	173651	173731	81474	81551	2.58e-24
V. mali	97.015	67	2	0	171401	171467	94688	94754	2.58e-24
V. mali	91.566	83	6	1	112264	112346	99725	99806	2.58e-24
V. mali	91.566	83	6	1	99725	99806	112264	112346	2.58e-24
V. mali	94.667	75	1	3	69359	69430	116490	116564	2.58e-24
V. mali	94.595	74	2	2	71242	71315	116505	116576	2.58e-24
V. mali	95.714	70	3	0	69360	69429	117090	117159	2.58e-24
V. mali	97.015	67	2	0	194228	194294	139915	139849	2.58e-24
V. mali	97.015	67	2	0	202901	202967	139849	139915	2.58e-24
V. mali	93.59	78	1	3	73095	73170	151296	151371	2.58e-24
V. mali	97.015	67	2	0	94688	94754	171401	171467	2.58e-24
V. mali	92.593	81	3	3	81474	81551	173651	173731	2.58e-24
V. mali	98.438	64	1	0	21433	21496	181133	181196	2.58e-24
V. mali	97.015	67	2	0	139849	139915	194294	194228	2.58e-24
V. mali	97.015	67	2	0	139849	139915	202901	202967	2.58e-24
V. mali	97.059	68	0	2	5119	5185	211148	211214	2.58e-24
V. mali	98.438	64	0	1	212510	212573	5123	5185	9.27e-24
V. mali	92.405	79	5	1	69349	69426	27010	27088	9.27e-24
V. mali	95.714	70	2	1	80507	80576	27088	27020	9.27e-24
V. mali	98.413	63	1	0	75831	75893	27092	27030	9.27e-24
V. mali	98.413	63	1	0	91899	91961	42146	42208	9.27e-24
V. mali	98.413	63	1	0	113301	113363	42146	42208	9.27e-24
V. mali	92.405	79	5	1	27010	27088	69349	69426	9.27e-24
V. mali	96.97	66	2	0	135964	136029	69362	69427	9.27e-24
V. mali	100	60	0	0	126846	126905	71240	71299	9.27e-24
V. mali	100	60	0	0	87299	87358	71242	71301	9.27e-24
V. mali	100	60	0	0	120759	120818	71242	71301	9.27e-24
V. mali	98.413	63	1	0	27030	27092	75893	75831	9.27e-24
V. mali	95.714	70	2	1	27020	27088	80576	80507	9.27e-24
V. mali	95.652	69	3	0	158498	158566	82845	82913	9.27e-24
V. mali	100	60	0	0	160672	160731	87296	87355	9.27e-24
V. mali	97.015	67	0	2	126848	126913	87299	87364	9.27e-24
V. mali	100	60	0	0	71242	71301	87299	87358	9.27e-24
V. mali	98.413	63	1	0	42146	42208	91899	91961	9.27e-24
V. mali	100	60	0	0	126846	126905	111289	111348	9.27e-24
V. mali	98.413	63	1	0	42146	42208	113301	113363	9.27e-24
V. mali	98.438	64	0	1	126848	126911	116505	116567	9.27e-24
V. mali	96.97	66	2	0	120752	120817	117094	117159	9.27e-24
V. mali	94.595	74	1	3	135964	136035	120751	120823	9.27e-24
V. mali	96.97	66	2	0	117094	117159	120752	120817	9.27e-24
V. mali	96.97	66	2	0	135389	135454	120752	120817	9.27e-24
V. mali	100	60	0	0	71242	71301	120759	120818	9.27e-24
V. mali	100	60	0	0	174893	174952	126905	126846	9.27e-24
V. mali	100	60	0	0	71240	71299	126846	126905	9.27e-24
V. mali	100	60	0	0	111289	111348	126846	126905	9.27e-24
V. mali	100	60	0	0	135394	135453	126846	126905	9.27e-24
V. mali	97.015	67	0	2	87299	87364	126848	126913	9.27e-24
V. mali	98.438	64	0	1	116505	116567	126848	126911	9.27e-24
V. mali	96.97	66	2	0	120752	120817	135389	135454	9.27e-24
V. mali	100	60	0	0	126846	126905	135394	135453	9.27e-24
V. mali	94.595	74	1	3	120751	120823	135964	136035	9.27e-24
V. mali	96.97	66	2	0	174894	174959	136029	135964	9.27e-24
V. mali	96.97	66	2	0	69362	69427	135964	136029	9.27e-24
V. mali	98.438	64	0	1	181139	181201	149948	149885	9.27e-24
V. mali	95.652	69	3	0	82845	82913	158498	158566	9.27e-24
V. mali	92.405	79	4	1	174894	174972	160731	160655	9.27e-24
V. mali	100	60	0	0	87296	87355	160672	160731	9.27e-24
V. mali	96.97	66	2	0	183145	183210	171467	171402	9.27e-24
V. mali	94.444	72	4	0	135964	136035	174959	174888	9.27e-24
V. mali	100	60	0	0	126846	126905	174952	174893	9.27e-24
V. mali	95.652	69	3	0	160663	160731	174962	174894	9.27e-24
V. mali	95.714	70	2	1	149885	149954	181201	181133	9.27e-24
V. mali	96.97	66	2	0	171402	171467	183210	183145	9.27e-24
V. mali	93.421	76	3	2	203684	203758	193997	194071	9.27e-24
V. mali	93.421	76	3	2	193997	194071	203684	203758	9.27e-24
V. mali	98.438	64	0	1	5123	5185	212510	212573	9.27e-24
V. mali	90.476	84	6	2	133292	133375	1869	1950	3.34e-23
V. mali	93.243	74	5	0	69353	69426	11283	11356	3.34e-23
V. mali	84.426	122	8	6	93899	94017	17963	18076	3.34e-23
V. mali	96.97	66	1	1	135964	136028	27023	27088	3.34e-23
V. mali	96.97	66	1	1	174895	174960	27088	27024	3.34e-23
V. mali	96.97	66	1	1	111281	111346	27024	27088	3.34e-23
V. mali	98.387	62	1	0	82330	82391	42146	42207	3.34e-23
V. mali	98.387	62	1	0	79738	79799	64138	64077	3.34e-23
V. mali	93.243	74	5	0	11283	11356	69353	69426	3.34e-23
V. mali	98.387	62	1	0	75834	75895	69427	69366	3.34e-23
V. mali	100	59	0	0	174892	174950	69429	69371	3.34e-23
V. mali	100	59	0	0	111291	111349	69371	69429	3.34e-23
V. mali	100	59	0	0	122338	122396	73112	73170	3.34e-23
V. mali	92.405	79	3	3	174873	174951	75816	75891	3.34e-23
V. mali	92.308	78	4	2	160670	160747	75895	75820	3.34e-23
V. mali	94.444	72	2	1	120754	120823	75895	75824	3.34e-23
V. mali	93.333	75	3	2	87283	87355	75908	75834	3.34e-23
V. mali	98.413	63	0	1	135390	135452	75895	75834	3.34e-23
V. mali	98.413	63	0	1	117095	117157	75895	75834	3.34e-23
V. mali	98.387	62	1	0	69366	69427	75895	75834	3.34e-23
V. mali	95.652	69	2	1	158499	158566	77191	77259	3.34e-23
V. mali	94.444	72	2	2	82850	82920	79732	79802	3.34e-23
V. mali	98.387	62	1	0	64077	64138	79799	79738	3.34e-23
V. mali	93.421	76	2	2	135964	136036	80574	80499	3.34e-23
V. mali	98.387	62	1	0	42146	42207	82330	82391	3.34e-23
V. mali	94.444	72	2	2	79732	79802	82850	82920	3.34e-23
V. mali	93.333	75	3	2	75834	75908	87355	87283	3.34e-23
V. mali	94.444	72	2	2	174892	174963	87357	87288	3.34e-23
V. mali	94.444	72	2	2	111278	111349	87288	87357	3.34e-23
V. mali	100	59	0	0	117101	117159	87299	87357	3.34e-23
V. mali	100	59	0	0	135396	135454	87299	87357	3.34e-23
V. mali	84.426	122	8	6	17963	18076	93899	94017	3.34e-23
V. mali	94.444	72	2	2	87288	87357	111278	111349	3.34e-23
V. mali	96.97	66	1	1	27024	27088	111281	111346	3.34e-23
V. mali	100	59	0	0	69371	69429	111291	111349	3.34e-23
V. mali	100	59	0	0	116505	116563	111291	111349	3.34e-23
V. mali	100	59	0	0	120759	120817	111291	111349	3.34e-23
V. mali	100	59	0	0	174892	174950	116563	116505	3.34e-23
V. mali	100	59	0	0	111291	111349	116505	116563	3.34e-23
V. mali	100	59	0	0	117101	117159	116505	116563	3.34e-23
V. mali	100	59	0	0	135396	135454	116505	116563	3.34e-23
V. mali	95.652	69	2	1	135962	136029	117089	117157	3.34e-23
V. mali	98.413	63	0	1	75834	75895	117157	117095	3.34e-23
V. mali	100	59	0	0	87299	87357	117101	117159	3.34e-23
V. mali	100	59	0	0	116505	116563	117101	117159	3.34e-23
V. mali	96.97	66	1	1	160666	160731	120751	120815	3.34e-23
V. mali	98.387	62	1	0	75834	75895	120815	120754	3.34e-23
V. mali	100	59	0	0	174892	174950	120817	120759	3.34e-23
V. mali	100	59	0	0	111291	111349	120759	120817	3.34e-23
V. mali	100	59	0	0	73112	73170	122338	122396	3.34e-23
V. mali	90.476	84	6	2	1869	1950	133292	133375	3.34e-23
V. mali	98.413	63	0	1	135968	136029	135390	135452	3.34e-23
V. mali	98.413	63	0	1	75834	75895	135452	135390	3.34e-23
V. mali	100	59	0	0	87299	87357	135396	135454	3.34e-23
V. mali	100	59	0	0	116505	116563	135396	135454	3.34e-23
V. mali	95.652	69	2	1	117089	117157	135962	136029	3.34e-23
V. mali	93.421	76	2	2	80499	80574	136036	135964	3.34e-23
V. mali	96.97	66	1	1	27023	27088	135964	136028	3.34e-23
V. mali	98.413	63	0	1	135390	135452	135968	136029	3.34e-23
V. mali	95.588	68	3	0	194227	194294	155374	155441	3.34e-23
V. mali	95.652	69	2	1	77191	77259	158499	158566	3.34e-23
V. mali	96.97	66	1	1	120751	120815	160666	160731	3.34e-23
V. mali	98.387	62	1	0	75834	75895	160731	160670	3.34e-23
V. mali	92.405	79	3	3	75816	75891	174873	174951	3.34e-23
V. mali	96.97	66	0	1	120759	120824	174950	174887	3.34e-23
V. mali	100	59	0	0	116505	116563	174950	174892	3.34e-23
V. mali	100	59	0	0	87299	87357	174950	174892	3.34e-23
V. mali	100	59	0	0	69371	69429	174950	174892	3.34e-23
V. mali	96.97	66	1	1	27024	27088	174960	174895	3.34e-23
V. mali	94.366	71	4	0	192115	192185	177163	177233	3.34e-23
V. mali	94.366	71	4	0	177163	177233	192115	192185	3.34e-23
V. mali	95.588	68	3	0	155374	155441	194227	194294	3.34e-23
V. mali	95.588	68	1	2	120749	120814	11289	11356	1.2e-22
V. mali	98.361	61	1	0	75835	75895	11356	11296	1.2e-22
V. mali	94.444	72	1	3	149890	149959	21496	21426	1.2e-22
V. mali	95.588	68	1	1	117091	117156	27021	27088	1.2e-22
V. mali	95.588	68	2	1	120748	120814	27021	27088	1.2e-22
V. mali	95.588	68	1	1	135386	135451	27021	27088	1.2e-22
V. mali	95.588	68	1	2	160665	160730	27021	27088	1.2e-22
V. mali	96.875	64	2	0	87291	87354	27025	27088	1.2e-22
V. mali	98.361	61	1	0	42146	42206	35911	35971	1.2e-22
V. mali	98.361	61	1	0	35911	35971	42146	42206	1.2e-22
V. mali	98.361	61	1	0	134949	135009	42146	42206	1.2e-22
V. mali	98.361	61	1	0	136638	136698	42146	42206	1.2e-22
V. mali	100	58	0	0	126848	126905	69371	69428	1.2e-22
V. mali	100	58	0	0	80505	80562	69428	69371	1.2e-22
V. mali	94.366	71	2	1	133296	133364	71227	71297	1.2e-22
V. mali	100	58	0	0	135972	136029	71241	71298	1.2e-22
V. mali	100	58	0	0	75834	75891	71298	71241	1.2e-22
V. mali	89.655	87	5	3	11296	11382	75895	75813	1.2e-22
V. mali	95.652	69	0	2	111290	111355	75891	75823	1.2e-22
V. mali	100	58	0	0	80506	80563	75834	75891	1.2e-22
V. mali	100	58	0	0	126847	126904	75891	75834	1.2e-22
V. mali	100	58	0	0	71241	71298	75891	75834	1.2e-22
V. mali	94.444	72	0	3	79732	79800	77195	77265	1.2e-22
V. mali	94.444	72	0	3	77195	77265	79732	79800	1.2e-22
V. mali	100	58	0	0	120759	120816	80562	80505	1.2e-22
V. mali	100	58	0	0	116505	116562	80562	80505	1.2e-22
V. mali	100	58	0	0	87299	87356	80562	80505	1.2e-22
V. mali	100	58	0	0	69371	69428	80562	80505	1.2e-22
V. mali	100	58	0	0	75834	75891	80506	80563	1.2e-22
V. mali	96.875	64	2	0	27025	27088	87291	87354	1.2e-22
V. mali	100	58	0	0	80505	80562	87356	87299	1.2e-22
V. mali	94.444	72	1	2	75823	75894	111355	111287	1.2e-22
V. mali	95.588	68	2	1	135969	136035	111287	111354	1.2e-22
V. mali	100	58	0	0	133307	133364	115691	115748	1.2e-22
V. mali	96.875	64	2	0	174886	174949	115757	115694	1.2e-22
V. mali	100	58	0	0	80505	80562	116562	116505	1.2e-22
V. mali	95.588	68	1	1	27021	27088	117091	117156	1.2e-22
V. mali	95.588	68	2	1	27021	27088	120748	120814	1.2e-22
V. mali	95.588	68	1	2	11289	11356	120749	120814	1.2e-22
V. mali	98.387	62	0	1	126848	126909	120759	120819	1.2e-22
V. mali	100	58	0	0	80505	80562	120816	120759	1.2e-22
V. mali	100	58	0	0	135972	136029	126847	126904	1.2e-22
V. mali	100	58	0	0	75834	75891	126904	126847	1.2e-22
V. mali	98.387	62	0	1	120759	120819	126848	126909	1.2e-22
V. mali	100	58	0	0	69371	69428	126848	126905	1.2e-22
V. mali	94.366	71	2	1	71227	71297	133296	133364	1.2e-22
V. mali	100	58	0	0	115691	115748	133307	133364	1.2e-22
V. mali	98.361	61	1	0	42146	42206	134949	135009	1.2e-22
V. mali	95.588	68	1	1	27021	27088	135386	135451	1.2e-22
V. mali	95.588	68	2	1	111287	111354	135969	136035	1.2e-22
V. mali	100	58	0	0	71241	71298	135972	136029	1.2e-22
V. mali	100	58	0	0	126847	126904	135972	136029	1.2e-22
V. mali	98.361	61	1	0	158118	158178	135973	136033	1.2e-22
V. mali	98.361	61	1	0	42146	42206	136638	136698	1.2e-22
V. mali	94.444	72	1	3	21426	21496	149959	149890	1.2e-22
V. mali	98.387	62	0	1	158514	158575	150562	150622	1.2e-22
V. mali	95.522	67	3	0	202901	202967	155441	155375	1.2e-22
V. mali	98.361	61	1	0	135973	136033	158118	158178	1.2e-22
V. mali	98.387	62	0	1	150562	150622	158514	158575	1.2e-22
V. mali	95.588	68	1	2	27021	27088	160665	160730	1.2e-22
V. mali	96.875	64	2	0	115694	115757	174949	174886	1.2e-22
V. mali	95.522	67	3	0	155375	155441	202967	202901	1.2e-22
V. mali	95.455	66	3	0	87290	87355	1875	1940	4.31e-22
V. mali	95.455	66	3	0	115690	115755	1881	1946	4.31e-22
V. mali	95.522	67	2	1	27022	27088	11291	11356	4.31e-22
V. mali	92.105	76	5	1	133309	133384	11301	11375	4.31e-22
V. mali	94.286	70	3	1	133296	133364	27019	27088	4.31e-22
V. mali	95.522	67	2	1	11291	11356	27022	27088	4.31e-22
V. mali	100	57	0	0	126847	126903	27032	27088	4.31e-22
V. mali	94.286	70	2	1	158504	158571	45302	45233	4.31e-22
V. mali	96.875	64	1	1	79738	79800	59498	59435	4.31e-22
V. mali	100	57	0	0	160675	160731	71242	71298	4.31e-22
V. mali	100	57	0	0	116505	116561	75890	75834	4.31e-22
V. mali	96.875	64	1	1	59435	59498	79800	79738	4.31e-22
V. mali	100	57	0	0	160675	160731	80562	80506	4.31e-22
V. mali	94.286	70	3	1	135960	136029	87287	87355	4.31e-22
V. mali	95.455	66	3	0	1875	1940	87290	87355	4.31e-22
V. mali	96.875	64	1	1	133302	133364	87291	87354	4.31e-22
V. mali	95.522	67	1	2	151312	151376	97808	97874	4.31e-22
V. mali	100	57	0	0	160675	160731	111291	111347	4.31e-22
V. mali	95.455	66	3	0	1881	1946	115690	115755	4.31e-22
V. mali	98.361	61	0	1	135974	136034	115694	115753	4.31e-22
V. mali	94.203	69	4	0	133296	133364	116492	116560	4.31e-22
V. mali	100	57	0	0	135973	136029	116505	116561	4.31e-22
V. mali	100	57	0	0	75834	75890	116561	116505	4.31e-22
V. mali	100	57	0	0	160675	160731	116505	116561	4.31e-22
V. mali	95.522	67	1	1	160667	160731	117091	117157	4.31e-22
V. mali	100	57	0	0	27032	27088	126847	126903	4.31e-22
V. mali	100	57	0	0	160675	160731	126848	126904	4.31e-22
V. mali	94.286	70	3	1	27019	27088	133296	133364	4.31e-22
V. mali	94.203	69	4	0	116492	116560	133296	133364	4.31e-22
V. mali	96.875	64	1	1	87291	87354	133302	133364	4.31e-22
V. mali	92.105	76	5	1	11301	11375	133309	133384	4.31e-22
V. mali	98.333	60	1	0	174890	174949	133369	133310	4.31e-22
V. mali	95.522	67	1	1	160667	160731	135386	135452	4.31e-22
V. mali	94.286	70	3	1	87287	87355	135960	136029	4.31e-22
V. mali	100	57	0	0	116505	116561	135973	136029	4.31e-22
V. mali	98.361	61	0	1	115694	115753	135974	136034	4.31e-22
V. mali	98.333	60	1	0	203684	203743	136100	136159	4.31e-22
V. mali	95.522	67	1	2	97808	97874	151312	151376	4.31e-22
V. mali	94.203	69	4	0	195738	195806	155374	155442	4.31e-22
V. mali	94.286	70	2	1	45233	45302	158571	158504	4.31e-22
V. mali	95.522	67	1	1	117091	117157	160667	160731	4.31e-22
V. mali	95.522	67	1	1	135386	135452	160667	160731	4.31e-22
V. mali	100	57	0	0	71242	71298	160675	160731	4.31e-22
V. mali	100	57	0	0	111291	111347	160675	160731	4.31e-22
V. mali	100	57	0	0	116505	116561	160675	160731	4.31e-22
V. mali	100	57	0	0	126848	126904	160675	160731	4.31e-22
V. mali	100	57	0	0	80506	80562	160731	160675	4.31e-22
V. mali	98.333	60	1	0	133310	133369	174949	174890	4.31e-22
V. mali	94.203	69	4	0	155374	155442	195738	195806	4.31e-22
V. mali	98.333	60	1	0	136100	136159	203684	203743	4.31e-22
V. mali	94.118	68	4	0	120748	120815	1873	1940	1.55e-21
V. mali	93.056	72	3	2	135963	136034	1875	1944	1.55e-21
V. mali	95.455	66	2	1	69362	69427	1876	1940	1.55e-21
V. mali	95.455	66	2	1	160666	160731	1876	1940	1.55e-21
V. mali	98.305	59	1	0	75832	75890	1942	1884	1.55e-21
V. mali	94.203	69	3	1	117088	117156	11289	11356	1.55e-21
V. mali	95.455	66	2	1	135386	135451	11292	11356	1.55e-21
V. mali	98.333	60	0	1	87296	87354	11297	11356	1.55e-21
V. mali	100	56	0	0	115693	115748	11301	11356	1.55e-21
V. mali	98.305	59	1	0	156819	156877	17963	18021	1.55e-21
V. mali	100	56	0	0	116505	116560	27033	27088	1.55e-21
V. mali	91.892	74	6	0	160657	160730	32735	32808	1.55e-21
V. mali	94.118	68	4	0	115681	115748	32741	32808	1.55e-21
V. mali	93.151	73	1	3	193997	194067	53808	53878	1.55e-21
V. mali	92	75	4	2	156948	157021	57838	57911	1.55e-21
V. mali	100	56	0	0	73107	73162	60653	60708	1.55e-21
V. mali	93.151	73	1	3	193997	194067	66094	66164	1.55e-21
V. mali	95.455	66	2	1	1876	1940	69362	69427	1.55e-21
V. mali	100	56	0	0	115694	115749	69372	69427	1.55e-21
V. mali	100	56	0	0	115694	115749	71243	71298	1.55e-21
V. mali	100	56	0	0	60653	60708	73107	73162	1.55e-21
V. mali	95.455	66	2	1	133310	133375	75889	75825	1.55e-21
V. mali	98.305	59	1	0	1884	1942	75890	75832	1.55e-21
V. mali	100	56	0	0	115694	115749	75889	75834	1.55e-21
V. mali	100	56	0	0	115694	115749	80561	80506	1.55e-21
V. mali	98.305	59	1	0	142378	142436	85100	85158	1.55e-21
V. mali	98.333	60	0	1	11297	11356	87296	87354	1.55e-21
V. mali	100	56	0	0	115694	115749	87300	87355	1.55e-21
V. mali	93.056	72	3	2	174988	175057	96832	96903	1.55e-21
V. mali	93.151	73	1	3	193997	194067	108958	109028	1.55e-21
V. mali	79.73	148	27	3	111349	111494	109294	109440	1.55e-21
V. mali	93.056	72	4	1	193997	194067	110073	110144	1.55e-21
V. mali	100	56	0	0	115694	115749	111292	111347	1.55e-21
V. mali	79.73	148	27	3	109294	109440	111349	111494	1.55e-21
V. mali	94.118	68	4	0	32741	32808	115681	115748	1.55e-21
V. mali	100	56	0	0	11301	11356	115693	115748	1.55e-21
V. mali	100	56	0	0	69372	69427	115694	115749	1.55e-21
V. mali	100	56	0	0	71243	71298	115694	115749	1.55e-21
V. mali	100	56	0	0	87300	87355	115694	115749	1.55e-21
V. mali	100	56	0	0	111292	111347	115694	115749	1.55e-21
V. mali	100	56	0	0	116506	116561	115694	115749	1.55e-21
V. mali	100	56	0	0	117102	117157	115694	115749	1.55e-21
V. mali	100	56	0	0	120760	120815	115694	115749	1.55e-21
V. mali	100	56	0	0	126849	126904	115694	115749	1.55e-21
V. mali	100	56	0	0	80506	80561	115749	115694	1.55e-21
V. mali	100	56	0	0	135397	135452	115694	115749	1.55e-21
V. mali	100	56	0	0	75834	75889	115749	115694	1.55e-21
V. mali	100	56	0	0	160676	160731	115694	115749	1.55e-21
V. mali	100	56	0	0	27033	27088	116505	116560	1.55e-21
V. mali	100	56	0	0	115694	115749	116506	116561	1.55e-21
V. mali	94.203	69	3	1	11289	11356	117088	117156	1.55e-21
V. mali	100	56	0	0	115694	115749	117102	117157	1.55e-21
V. mali	94.118	68	4	0	1873	1940	120748	120815	1.55e-21
V. mali	100	56	0	0	115694	115749	120760	120815	1.55e-21
V. mali	93.056	72	4	1	193997	194067	122029	122100	1.55e-21
V. mali	91.25	80	1	4	151294	151371	122321	122396	1.55e-21
V. mali	98.305	59	1	0	150554	150612	122330	122388	1.55e-21
V. mali	91.026	78	5	2	160654	160731	123319	123394	1.55e-21
V. mali	100	56	0	0	115694	115749	126849	126904	1.55e-21
V. mali	95.455	66	2	1	75825	75889	133375	133310	1.55e-21
V. mali	95.455	66	2	1	11292	11356	135386	135451	1.55e-21
V. mali	100	56	0	0	115694	115749	135397	135452	1.55e-21
V. mali	93.056	72	3	2	1875	1944	135963	136034	1.55e-21
V. mali	96.825	63	0	2	197472	197534	136099	136159	1.55e-21
V. mali	98.333	60	0	1	212878	212937	139592	139650	1.55e-21
V. mali	93.056	72	4	1	150083	150154	140100	140170	1.55e-21
V. mali	98.305	59	1	0	85100	85158	142378	142436	1.55e-21
V. mali	93.056	72	4	1	140100	140170	150083	150154	1.55e-21
V. mali	98.305	59	1	0	122330	122388	150554	150612	1.55e-21
V. mali	91.25	80	1	4	122321	122396	151294	151371	1.55e-21
V. mali	98.305	59	1	0	17963	18021	156819	156877	1.55e-21
V. mali	92	75	4	2	57838	57911	156948	157021	1.55e-21
V. mali	91.026	78	5	2	123319	123394	160654	160731	1.55e-21
V. mali	91.892	74	6	0	32735	32808	160657	160730	1.55e-21
V. mali	95.455	66	2	1	1876	1940	160666	160731	1.55e-21
V. mali	100	56	0	0	115694	115749	160676	160731	1.55e-21
V. mali	95.385	65	3	0	177965	178029	171467	171403	1.55e-21
V. mali	93.056	72	3	2	96832	96903	174988	175057	1.55e-21
V. mali	93.151	73	1	3	193997	194067	176518	176588	1.55e-21
V. mali	95.385	65	3	0	171403	171467	178029	177965	1.55e-21
V. mali	93.151	73	1	3	53808	53878	193997	194067	1.55e-21
V. mali	93.151	73	1	3	66094	66164	193997	194067	1.55e-21
V. mali	93.151	73	1	3	108958	109028	193997	194067	1.55e-21
V. mali	93.056	72	4	1	110073	110144	193997	194067	1.55e-21
V. mali	93.056	72	4	1	122029	122100	193997	194067	1.55e-21
V. mali	93.151	73	1	3	176518	176588	193997	194067	1.55e-21
V. mali	96.825	63	0	2	136099	136159	197472	197534	1.55e-21
V. mali	98.333	60	0	1	139592	139650	212878	212937	1.55e-21
V. mali	93.056	72	2	2	71227	71298	1872	1940	5.58e-21
V. mali	95.312	64	3	0	117094	117157	1877	1940	5.58e-21
V. mali	95.312	64	3	0	135389	135452	1877	1940	5.58e-21
V. mali	96.774	62	1	1	174889	174950	1944	1884	5.58e-21
V. mali	94.03	67	4	0	32743	32809	11291	11357	5.58e-21
V. mali	94.118	68	2	1	80507	80574	11356	11291	5.58e-21
V. mali	100	55	0	0	174895	174949	11356	11302	5.58e-21
V. mali	100	55	0	0	71243	71297	11302	11356	5.58e-21
V. mali	100	55	0	0	111292	111346	11302	11356	5.58e-21
V. mali	100	55	0	0	116506	116560	11302	11356	5.58e-21
V. mali	100	55	0	0	126849	126903	11302	11356	5.58e-21
V. mali	95.312	64	3	0	211937	212000	21496	21433	5.58e-21
V. mali	100	55	0	0	115694	115748	27034	27088	5.58e-21
V. mali	94.03	67	4	0	11291	11357	32743	32809	5.58e-21
V. mali	95.385	65	1	2	87290	87354	32746	32808	5.58e-21
V. mali	92	75	3	3	64068	64139	59426	59500	5.58e-21
V. mali	98.305	59	0	1	158508	158565	59498	59440	5.58e-21
V. mali	98.276	58	1	0	151306	151363	60653	60710	5.58e-21
V. mali	92	75	3	3	59426	59500	64068	64139	5.58e-21
V. mali	94.118	68	2	1	133297	133364	69361	69426	5.58e-21
V. mali	98.276	58	1	0	158117	158174	69370	69427	5.58e-21
V. mali	93.056	72	2	2	1872	1940	71227	71298	5.58e-21
V. mali	100	55	0	0	11302	11356	71243	71297	5.58e-21
V. mali	98.276	58	1	0	158118	158175	75890	75833	5.58e-21
V. mali	100	55	0	0	133310	133364	80561	80507	5.58e-21
V. mali	100	55	0	0	11302	11356	80561	80507	5.58e-21
V. mali	96.774	62	1	1	151297	151358	81239	81299	5.58e-21
V. mali	95.385	65	1	2	32746	32808	87290	87354	5.58e-21
V. mali	100	55	0	0	11302	11356	111292	111346	5.58e-21
V. mali	100	55	0	0	133310	133364	111292	111346	5.58e-21
V. mali	92	75	3	3	155369	155441	111855	111928	5.58e-21
V. mali	100	55	0	0	27034	27088	115694	115748	5.58e-21
V. mali	98.276	58	1	0	158117	158174	116504	116561	5.58e-21
V. mali	100	55	0	0	11302	11356	116506	116560	5.58e-21
V. mali	95.312	64	3	0	1877	1940	117094	117157	5.58e-21
V. mali	100	55	0	0	133310	133364	117102	117156	5.58e-21
V. mali	98.276	58	1	0	158117	158174	120758	120815	5.58e-21
V. mali	100	55	0	0	133310	133364	120760	120814	5.58e-21
V. mali	92.958	71	4	1	135961	136031	123327	123396	5.58e-21
V. mali	98.305	59	0	1	136099	136156	125522	125580	5.58e-21
V. mali	100	55	0	0	11302	11356	126849	126903	5.58e-21
V. mali	100	55	0	0	133310	133364	126849	126903	5.58e-21
V. mali	94.118	68	2	1	69361	69426	133297	133364	5.58e-21
V. mali	94.118	68	2	1	160665	160730	133297	133364	5.58e-21
V. mali	100	55	0	0	111292	111346	133310	133364	5.58e-21
V. mali	100	55	0	0	117102	117156	133310	133364	5.58e-21
V. mali	100	55	0	0	120760	120814	133310	133364	5.58e-21
V. mali	100	55	0	0	126849	126903	133310	133364	5.58e-21
V. mali	100	55	0	0	80507	80561	133364	133310	5.58e-21
V. mali	100	55	0	0	135397	135451	133310	133364	5.58e-21
V. mali	100	55	0	0	135974	136028	133310	133364	5.58e-21
V. mali	95.312	64	3	0	1877	1940	135389	135452	5.58e-21
V. mali	100	55	0	0	133310	133364	135397	135451	5.58e-21
V. mali	92.958	71	4	1	123327	123396	135961	136031	5.58e-21
V. mali	100	55	0	0	133310	133364	135974	136028	5.58e-21
V. mali	98.305	59	0	1	125522	125580	136099	136156	5.58e-21
V. mali	98.305	59	0	1	193996	194054	136099	136156	5.58e-21
V. mali	98.305	59	0	1	151305	151363	150557	150614	5.58e-21
V. mali	96.774	62	1	1	81239	81299	151297	151358	5.58e-21
V. mali	98.305	59	0	1	150557	150614	151305	151363	5.58e-21
V. mali	98.276	58	1	0	60653	60710	151306	151363	5.58e-21
V. mali	92	75	3	3	111855	111928	155369	155441	5.58e-21
V. mali	89.286	84	6	3	174976	175057	156938	157020	5.58e-21
V. mali	98.276	58	1	0	69370	69427	158117	158174	5.58e-21
V. mali	98.276	58	1	0	116504	116561	158117	158174	5.58e-21
V. mali	98.276	58	1	0	120758	120815	158117	158174	5.58e-21
V. mali	98.276	58	1	0	75833	75890	158175	158118	5.58e-21
V. mali	98.305	59	0	1	59440	59498	158565	158508	5.58e-21
V. mali	94.118	68	2	1	133297	133364	160665	160730	5.58e-21
V. mali	96.774	62	1	1	1884	1944	174950	174889	5.58e-21
V. mali	100	55	0	0	11302	11356	174949	174895	5.58e-21
V. mali	89.286	84	6	3	156938	157020	174976	175057	5.58e-21
V. mali	98.305	59	0	1	136099	136156	193996	194054	5.58e-21
V. mali	95.312	64	3	0	21433	21496	212000	211937	5.58e-21
V. mali	92.857	70	3	2	27019	27088	1872	1939	2.01e-20
V. mali	92.857	70	3	2	116492	116561	1873	1940	2.01e-20
V. mali	94.03	67	3	1	32747	32813	1878	1943	2.01e-20
V. mali	98.246	57	1	0	111291	111347	1884	1940	2.01e-20
V. mali	98.246	57	1	0	126848	126904	1884	1940	2.01e-20
V. mali	98.246	57	1	0	80506	80562	1940	1884	2.01e-20
V. mali	96.667	60	2	0	158119	158178	11302	11361	2.01e-20
V. mali	100	54	0	0	27097	27150	23152	23099	2.01e-20
V. mali	92.857	70	3	2	1872	1939	27019	27088	2.01e-20
V. mali	100	54	0	0	23099	23152	27150	27097	2.01e-20
V. mali	94.03	67	3	1	1878	1943	32747	32813	2.01e-20
V. mali	96.667	60	2	0	174890	174949	32813	32754	2.01e-20
V. mali	91.892	74	2	3	125523	125594	53808	53879	2.01e-20
V. mali	91.892	74	3	3	82856	82928	59497	59426	2.01e-20
V. mali	95.312	64	1	1	77201	77264	64138	64077	2.01e-20
V. mali	98.246	57	1	0	73110	73166	64133	64077	2.01e-20
V. mali	98.246	57	1	0	158508	158564	64138	64082	2.01e-20
V. mali	95.312	64	2	1	158112	158174	71235	71298	2.01e-20
V. mali	98.246	57	1	0	64077	64133	73166	73110	2.01e-20
V. mali	98.246	57	1	0	64082	64138	77257	77201	2.01e-20
V. mali	98.246	57	1	0	158118	158174	80562	80506	2.01e-20
V. mali	98.246	57	1	0	1884	1940	80562	80506	2.01e-20
V. mali	91.892	74	3	3	59426	59497	82928	82856	2.01e-20
V. mali	98.246	57	1	0	158118	158174	87299	87355	2.01e-20
V. mali	91.781	73	4	2	177162	177233	96832	96903	2.01e-20
V. mali	98.246	57	1	0	1884	1940	111291	111347	2.01e-20
V. mali	98.246	57	1	0	158118	158174	111291	111347	2.01e-20
V. mali	92.857	70	3	2	1873	1940	116492	116561	2.01e-20
V. mali	98.246	57	1	0	158118	158174	117101	117157	2.01e-20
V. mali	94.118	68	1	3	140103	140168	122334	122400	2.01e-20
V. mali	95.312	64	2	1	150086	150149	122334	122396	2.01e-20
V. mali	91.892	74	2	3	53808	53879	125523	125594	2.01e-20
V. mali	88.372	86	6	3	158089	158174	126823	126904	2.01e-20
V. mali	98.246	57	1	0	1884	1940	126848	126904	2.01e-20
V. mali	98.246	57	1	0	158118	158174	135396	135452	2.01e-20
V. mali	94.118	68	1	3	122334	122400	140103	140168	2.01e-20
V. mali	98.276	58	0	1	150557	150614	150085	150141	2.01e-20
V. mali	95.312	64	2	1	122334	122396	150086	150149	2.01e-20
V. mali	98.276	58	0	1	150085	150141	150557	150614	2.01e-20
V. mali	88.372	86	6	3	126823	126904	158089	158174	2.01e-20
V. mali	95.312	64	2	1	71235	71298	158112	158174	2.01e-20
V. mali	98.246	57	1	0	174894	174950	158174	158118	2.01e-20
V. mali	98.246	57	1	0	87299	87355	158118	158174	2.01e-20
V. mali	98.246	57	1	0	111291	111347	158118	158174	2.01e-20
V. mali	98.246	57	1	0	117101	117157	158118	158174	2.01e-20
V. mali	98.246	57	1	0	80506	80562	158174	158118	2.01e-20
V. mali	98.246	57	1	0	135396	135452	158118	158174	2.01e-20
V. mali	98.246	57	1	0	160675	160731	158118	158174	2.01e-20
V. mali	96.667	60	2	0	11302	11361	158119	158178	2.01e-20
V. mali	98.246	57	1	0	64082	64138	158564	158508	2.01e-20
V. mali	98.246	57	1	0	158118	158174	160675	160731	2.01e-20
V. mali	96.667	60	2	0	32754	32813	174949	174890	2.01e-20
V. mali	98.246	57	1	0	158118	158174	174950	174894	2.01e-20
V. mali	91.781	73	4	2	96832	96903	177162	177233	2.01e-20
V. mali	95.238	63	2	1	11295	11356	1877	1939	7.22e-20
V. mali	95.238	63	2	1	1877	1939	11295	11356	7.22e-20
V. mali	98.214	56	1	0	158118	158173	27033	27088	7.22e-20
V. mali	88.75	80	9	0	112259	112338	31503	31582	7.22e-20
V. mali	90.789	76	4	3	75828	75901	32815	32741	7.22e-20
V. mali	96.667	60	1	1	60656	60714	45292	45233	7.22e-20
V. mali	96.667	60	1	1	77201	77259	45297	45238	7.22e-20
V. mali	91.667	72	5	1	203684	203754	53808	53879	7.22e-20
V. mali	91.781	73	2	3	197473	197543	53808	53878	7.22e-20
V. mali	96.667	60	1	1	136100	136158	53808	53867	7.22e-20
V. mali	96.667	60	1	1	45233	45292	60714	60656	7.22e-20
V. mali	100	53	0	0	97808	97860	60659	60711	7.22e-20
V. mali	96.667	60	0	2	140108	140166	73113	73171	7.22e-20
V. mali	90.789	76	4	3	32741	32815	75901	75828	7.22e-20
V. mali	96.667	60	1	1	45238	45297	77259	77201	7.22e-20
V. mali	91.781	73	2	2	122324	122396	81239	81307	7.22e-20
V. mali	100	53	0	0	150557	150609	81247	81299	7.22e-20
V. mali	93.939	66	3	1	123329	123394	87291	87355	7.22e-20
V. mali	98.246	57	0	1	150559	150615	97805	97860	7.22e-20
V. mali	100	53	0	0	60659	60711	97808	97860	7.22e-20
V. mali	89.024	82	5	4	125517	125594	110066	110147	7.22e-20
V. mali	98.214	56	1	0	136100	136155	110073	110128	7.22e-20
V. mali	93.939	66	3	1	139849	139914	111928	111864	7.22e-20
V. mali	88.75	80	9	0	31503	31582	112259	112338	7.22e-20
V. mali	96.667	60	1	1	158119	158178	115694	115752	7.22e-20
V. mali	98.214	56	1	0	136100	136155	122029	122084	7.22e-20
V. mali	91.781	73	2	2	81239	81307	122324	122396	7.22e-20
V. mali	93.939	66	3	1	87291	87355	123329	123394	7.22e-20
V. mali	89.024	82	5	4	110066	110147	125517	125594	7.22e-20
V. mali	91.667	72	4	2	174988	175057	129915	129844	7.22e-20
V. mali	96.667	60	1	1	53808	53867	136100	136158	7.22e-20
V. mali	98.214	56	1	0	110073	110128	136100	136155	7.22e-20
V. mali	98.214	56	1	0	122029	122084	136100	136155	7.22e-20
V. mali	93.939	66	3	1	111864	111928	139914	139849	7.22e-20
V. mali	91.667	72	4	2	151305	151376	140101	140170	7.22e-20
V. mali	96.667	60	0	2	73113	73171	140108	140166	7.22e-20
V. mali	100	53	0	0	81247	81299	150557	150609	7.22e-20
V. mali	98.246	57	0	1	97805	97860	150559	150615	7.22e-20
V. mali	91.667	72	4	2	140101	140170	151305	151376	7.22e-20
V. mali	90.667	75	5	2	177161	177234	156948	157021	7.22e-20
V. mali	98.214	56	1	0	27033	27088	158118	158173	7.22e-20
V. mali	96.667	60	1	1	115694	115752	158119	158178	7.22e-20
V. mali	91.667	72	4	2	129844	129915	175057	174988	7.22e-20
V. mali	90.667	75	5	2	156948	157021	177161	177234	7.22e-20
V. mali	91.892	74	1	4	193997	194067	188097	188168	7.22e-20
V. mali	91.892	74	1	4	188097	188168	193997	194067	7.22e-20
V. mali	91.781	73	2	3	53808	53878	197473	197543	7.22e-20
V. mali	91.667	72	5	1	53808	53879	203684	203754	7.22e-20
V. mali	92.647	68	3	1	32743	32808	27021	27088	2.6e-19
V. mali	95.161	62	2	1	123329	123390	27025	27085	2.6e-19
V. mali	92.647	68	3	2	69360	69426	32742	32808	2.6e-19
V. mali	92.647	68	3	1	27021	27088	32743	32808	2.6e-19
V. mali	98.182	55	1	0	71243	71297	32754	32808	2.6e-19
V. mali	98.182	55	1	0	111292	111346	32754	32808	2.6e-19
V. mali	98.182	55	1	0	116506	116560	32754	32808	2.6e-19
V. mali	98.182	55	1	0	117102	117156	32754	32808	2.6e-19
V. mali	98.182	55	1	0	120760	120814	32754	32808	2.6e-19
V. mali	98.182	55	1	0	126849	126903	32754	32808	2.6e-19
V. mali	98.182	55	1	0	80507	80561	32808	32754	2.6e-19
V. mali	98.182	55	1	0	135397	135451	32754	32808	2.6e-19
V. mali	98.182	55	1	0	135974	136028	32754	32808	2.6e-19
V. mali	98.182	55	1	0	150564	150618	45287	45233	2.6e-19
V. mali	93.846	65	3	1	59440	59504	45239	45302	2.6e-19
V. mali	96.61	59	1	1	64082	64139	45240	45298	2.6e-19
V. mali	96.61	59	0	2	73110	73166	59494	59436	2.6e-19
V. mali	98.182	55	1	0	122338	122392	59490	59436	2.6e-19
V. mali	95.238	63	0	3	77201	77262	59497	59437	2.6e-19
V. mali	93.846	65	3	1	45239	45302	59440	59504	2.6e-19
V. mali	100	52	0	0	64082	64133	60707	60656	2.6e-19
V. mali	98.182	55	1	0	122338	122392	64131	64077	2.6e-19
V. mali	96.61	59	1	1	45240	45298	64082	64139	2.6e-19
V. mali	100	52	0	0	60656	60707	64133	64082	2.6e-19
V. mali	98.182	55	1	0	136100	136154	66094	66148	2.6e-19
V. mali	92.647	68	3	2	32742	32808	69360	69426	2.6e-19
V. mali	91.549	71	4	2	123329	123397	69361	69431	2.6e-19
V. mali	91.667	72	3	3	123329	123398	71233	71303	2.6e-19
V. mali	98.182	55	1	0	32754	32808	71243	71297	2.6e-19
V. mali	90.789	76	1	4	82843	82917	73096	73166	2.6e-19
V. mali	93.846	65	3	1	79742	79806	73110	73173	2.6e-19
V. mali	96.61	59	0	2	59436	59494	73166	73110	2.6e-19
V. mali	96.552	58	2	0	123338	123395	75890	75833	2.6e-19
V. mali	95.238	63	0	3	59437	59497	77262	77201	2.6e-19
V. mali	96.61	59	1	1	151310	151367	77206	77264	2.6e-19
V. mali	93.846	65	3	1	73110	73173	79742	79806	2.6e-19
V. mali	98.182	55	1	0	32754	32808	80561	80507	2.6e-19
V. mali	90.789	76	1	4	73096	73166	82843	82917	2.6e-19
V. mali	98.182	55	1	0	136100	136154	108958	109012	2.6e-19
V. mali	98.182	55	1	0	32754	32808	111292	111346	2.6e-19
V. mali	98.182	55	1	0	32754	32808	116506	116560	2.6e-19
V. mali	98.182	55	1	0	32754	32808	117102	117156	2.6e-19
V. mali	98.182	55	1	0	32754	32808	120760	120814	2.6e-19
V. mali	90.541	74	5	2	125523	125594	122029	122102	2.6e-19
V. mali	98.182	55	1	0	64077	64131	122392	122338	2.6e-19
V. mali	98.182	55	1	0	59436	59490	122392	122338	2.6e-19
V. mali	91.667	72	3	3	71233	71303	123329	123398	2.6e-19
V. mali	91.549	71	4	2	69361	69431	123329	123397	2.6e-19
V. mali	95.161	62	2	1	27025	27085	123329	123390	2.6e-19
V. mali	96.552	58	2	0	75833	75890	123395	123338	2.6e-19
V. mali	90.541	74	5	2	122029	122102	125523	125594	2.6e-19
V. mali	98.182	55	1	0	32754	32808	126849	126903	2.6e-19
V. mali	98.182	55	1	0	158119	158173	133310	133364	2.6e-19
V. mali	98.182	55	1	0	32754	32808	135397	135451	2.6e-19
V. mali	98.182	55	1	0	32754	32808	135974	136028	2.6e-19
V. mali	98.182	55	1	0	66094	66148	136100	136154	2.6e-19
V. mali	98.182	55	1	0	108958	109012	136100	136154	2.6e-19
V. mali	98.182	55	1	0	176518	176572	136100	136154	2.6e-19
V. mali	98.182	55	1	0	188097	188151	136100	136154	2.6e-19
V. mali	98.182	55	1	0	45233	45287	150618	150564	2.6e-19
V. mali	96.61	59	1	1	77206	77264	151310	151367	2.6e-19
V. mali	98.182	55	1	0	133310	133364	158119	158173	2.6e-19
V. mali	98.182	55	1	0	136100	136154	176518	176572	2.6e-19
V. mali	98.182	55	1	0	136100	136154	188097	188151	2.6e-19
V. mali	92.537	67	4	1	123329	123395	1876	1941	9.34e-19
V. mali	92.537	67	4	1	90979	91045	21588	21653	9.34e-19
V. mali	98.182	55	0	1	77205	77259	60656	60709	9.34e-19
V. mali	100	51	0	0	122338	122388	60658	60708	9.34e-19
V. mali	93.75	64	2	1	140108	140169	64130	64067	9.34e-19
V. mali	100	51	0	0	151310	151360	64132	64082	9.34e-19
V. mali	90.411	73	6	1	125523	125594	66094	66166	9.34e-19
V. mali	90.411	73	5	2	197473	197543	66094	66166	9.34e-19
V. mali	90.411	73	5	2	203684	203754	66094	66166	9.34e-19
V. mali	90.411	73	6	1	150077	150149	73099	73170	9.34e-19
V. mali	96.552	58	0	1	150557	150612	73105	73162	9.34e-19
V. mali	96.552	58	0	2	77205	77262	73110	73165	9.34e-19
V. mali	96.552	58	0	2	73110	73165	77205	77262	9.34e-19
V. mali	98.182	55	0	1	60656	60709	77205	77259	9.34e-19
V. mali	96.491	57	2	0	123338	123394	80562	80506	9.34e-19
V. mali	92.537	67	4	1	21588	21653	90979	91045	9.34e-19
V. mali	91.549	71	2	4	150087	150154	97805	97874	9.34e-19
V. mali	91.429	70	5	1	104359	104428	99281	99349	9.34e-19
V. mali	91.429	70	5	1	99281	99349	104359	104428	9.34e-19
V. mali	90.411	73	6	1	125523	125594	108958	109030	9.34e-19
V. mali	90.411	73	5	2	197473	197543	108958	109030	9.34e-19
V. mali	90.411	73	5	2	203684	203754	108958	109030	9.34e-19
V. mali	90.541	74	4	3	197473	197543	110073	110146	9.34e-19
V. mali	90.541	74	4	3	203684	203754	110073	110146	9.34e-19
V. mali	96.491	57	2	0	123338	123394	111291	111347	9.34e-19
V. mali	95.082	61	2	1	123334	123394	115690	115749	9.34e-19
V. mali	92.424	66	5	0	123329	123394	116496	116561	9.34e-19
V. mali	96.491	57	2	0	123338	123394	117101	117157	9.34e-19
V. mali	92.537	67	4	1	123328	123394	120750	120815	9.34e-19
V. mali	90.541	74	4	3	197473	197543	122029	122102	9.34e-19
V. mali	90.541	74	4	3	203684	203754	122029	122102	9.34e-19
V. mali	100	51	0	0	60658	60708	122338	122388	9.34e-19
V. mali	92.537	67	4	1	120750	120815	123328	123394	9.34e-19
V. mali	92.537	67	4	1	1876	1941	123329	123395	9.34e-19
V. mali	92.424	66	5	0	116496	116561	123329	123394	9.34e-19
V. mali	95.082	61	2	1	115690	115749	123334	123394	9.34e-19
V. mali	96.491	57	2	0	174894	174950	123394	123338	9.34e-19
V. mali	96.491	57	2	0	111291	111347	123338	123394	9.34e-19
V. mali	96.491	57	2	0	117101	117157	123338	123394	9.34e-19
V. mali	96.491	57	2	0	126848	126904	123338	123394	9.34e-19
V. mali	96.491	57	2	0	80506	80562	123394	123338	9.34e-19
V. mali	96.491	57	2	0	135396	135452	123338	123394	9.34e-19
V. mali	90.411	73	6	1	66094	66166	125523	125594	9.34e-19
V. mali	90.411	73	6	1	108958	109030	125523	125594	9.34e-19
V. mali	90.411	73	6	1	176518	176590	125523	125594	9.34e-19
V. mali	96.491	57	2	0	123338	123394	126848	126904	9.34e-19
V. mali	96.491	57	2	0	123338	123394	135396	135452	9.34e-19
V. mali	98.148	54	1	0	64077	64130	140161	140108	9.34e-19
V. mali	90.411	73	6	1	73099	73170	150077	150149	9.34e-19
V. mali	91.549	71	2	4	97805	97874	150087	150154	9.34e-19
V. mali	96.552	58	0	1	73105	73162	150557	150612	9.34e-19
V. mali	98.182	55	0	1	158513	158567	151310	151363	9.34e-19
V. mali	100	51	0	0	64082	64132	151360	151310	9.34e-19
V. mali	98.182	55	0	1	151310	151363	158513	158567	9.34e-19
V. mali	96.491	57	2	0	123338	123394	174950	174894	9.34e-19
V. mali	90.411	73	6	1	125523	125594	176518	176590	9.34e-19
V. mali	90.411	73	5	2	197473	197543	176518	176590	9.34e-19
V. mali	90.411	73	5	2	203684	203754	176518	176590	9.34e-19
V. mali	90.411	73	5	2	66094	66166	197473	197543	9.34e-19
V. mali	90.411	73	5	2	108958	109030	197473	197543	9.34e-19
V. mali	90.541	74	4	3	110073	110146	197473	197543	9.34e-19
V. mali	90.541	74	4	3	122029	122102	197473	197543	9.34e-19
V. mali	90.411	73	5	2	176518	176590	197473	197543	9.34e-19
V. mali	90.411	73	5	2	66094	66166	203684	203754	9.34e-19
V. mali	90.411	73	5	2	108958	109030	203684	203754	9.34e-19
V. mali	90.541	74	4	3	110073	110146	203684	203754	9.34e-19
V. mali	90.541	74	4	3	122029	122102	203684	203754	9.34e-19
V. mali	90.411	73	5	2	176518	176590	203684	203754	9.34e-19
V. mali	93.651	63	2	2	123330	123390	11291	11353	3.36e-18
V. mali	93.651	63	2	1	79734	79794	45302	45240	3.36e-18
V. mali	96.429	56	2	0	82856	82911	64137	64082	3.36e-18
V. mali	100	50	0	0	150562	150611	64131	64082	3.36e-18
V. mali	92.647	68	0	2	81246	81308	73104	73171	3.36e-18
V. mali	98.148	54	0	1	158512	158565	73110	73162	3.36e-18
V. mali	100	50	0	0	97808	97857	73113	73162	3.36e-18
V. mali	91.304	69	4	1	45240	45308	79794	79728	3.36e-18
V. mali	92.647	68	0	2	73104	73171	81246	81308	3.36e-18
V. mali	98.113	53	1	0	150085	150137	81247	81299	3.36e-18
V. mali	96.429	56	2	0	64082	64137	82911	82856	3.36e-18
V. mali	91.429	70	2	3	140105	140170	97805	97874	3.36e-18
V. mali	98.148	54	0	1	122335	122388	97805	97857	3.36e-18
V. mali	98.148	54	0	1	158515	158568	97808	97860	3.36e-18
V. mali	100	50	0	0	73113	73162	97808	97857	3.36e-18
V. mali	98.148	54	0	1	97805	97857	122335	122388	3.36e-18
V. mali	93.548	62	4	0	133300	133361	123329	123390	3.36e-18
V. mali	93.651	63	2	2	11291	11353	123330	123390	3.36e-18
V. mali	89.474	76	4	4	188097	188172	125523	125594	3.36e-18
V. mali	93.548	62	4	0	123329	123390	133300	133361	3.36e-18
V. mali	91.429	70	2	3	97805	97874	140105	140170	3.36e-18
V. mali	98.113	53	1	0	81247	81299	150085	150137	3.36e-18
V. mali	100	50	0	0	64082	64131	150611	150562	3.36e-18
V. mali	98.148	54	0	1	73110	73162	158512	158565	3.36e-18
V. mali	98.148	54	0	1	97808	97860	158515	158568	3.36e-18
V. mali	89.474	76	4	4	125523	125594	188097	188172	3.36e-18
V. mali	96.491	57	0	1	197473	197529	188097	188151	3.36e-18
V. mali	96.491	57	0	1	203684	203740	188097	188151	3.36e-18
V. mali	96.491	57	0	1	188097	188151	197473	197529	3.36e-18
V. mali	96.491	57	0	1	188097	188151	203684	203740	3.36e-18
V. mali	95	60	0	2	60747	60804	18366	18424	1.21e-17
V. mali	96.364	55	2	0	158119	158173	32754	32808	1.21e-17
V. mali	96.364	55	2	0	159958	160012	37145	37199	1.21e-17
V. mali	98.077	52	1	0	97809	97860	45287	45236	1.21e-17
V. mali	94.915	59	2	1	82856	82913	45296	45238	1.21e-17
V. mali	96.429	56	0	1	82858	82913	60656	60709	1.21e-17
V. mali	98.113	53	0	1	79742	79794	60656	60707	1.21e-17
V. mali	98.113	53	0	1	150090	150141	60658	60710	1.21e-17
V. mali	95	60	0	2	18366	18424	60747	60804	1.21e-17
V. mali	100	49	0	0	97808	97856	64130	64082	1.21e-17
V. mali	96.429	56	0	2	122338	122391	77207	77262	1.21e-17
V. mali	98.113	53	0	1	150562	150613	77207	77259	1.21e-17
V. mali	100	49	0	0	97810	97858	77211	77259	1.21e-17
V. mali	98.113	53	0	1	60656	60707	79742	79794	1.21e-17
V. mali	96.429	56	1	1	122338	122392	79744	79799	1.21e-17
V. mali	94.915	59	2	1	45238	45296	82913	82856	1.21e-17
V. mali	96.429	56	0	1	60656	60709	82858	82913	1.21e-17
V. mali	95	60	0	2	151310	151367	82859	82917	1.21e-17
V. mali	100	49	0	0	64082	64130	97856	97808	1.21e-17
V. mali	98.077	52	1	0	45236	45287	97860	97809	1.21e-17
V. mali	100	49	0	0	77211	77259	97810	97858	1.21e-17
V. mali	89.189	74	6	2	125767	125839	116317	116389	1.21e-17
V. mali	96.429	56	1	1	79744	79799	122338	122392	1.21e-17
V. mali	96.429	56	0	2	77207	77262	122338	122391	1.21e-17
V. mali	89.189	74	6	2	116317	116389	125767	125839	1.21e-17
V. mali	96.364	55	2	0	185373	185427	138697	138751	1.21e-17
V. mali	96.429	56	1	1	150557	150612	140102	140156	1.21e-17
V. mali	98.113	53	0	1	60658	60710	150090	150141	1.21e-17
V. mali	96.429	56	1	1	140102	140156	150557	150612	1.21e-17
V. mali	98.113	53	0	1	77207	77259	150562	150613	1.21e-17
V. mali	95	60	0	2	82859	82917	151310	151367	1.21e-17
V. mali	96.364	55	2	0	32754	32808	158119	158173	1.21e-17
V. mali	96.364	55	2	0	37145	37199	159958	160012	1.21e-17
V. mali	96.364	55	2	0	138697	138751	185373	185427	1.21e-17
V. mali	93.443	61	2	2	123330	123390	32747	32805	4.35e-17
V. mali	96.364	55	1	1	151310	151363	45291	45237	4.35e-17
V. mali	92.308	65	1	3	140108	140168	59490	59426	4.35e-17
V. mali	96.364	55	0	2	60656	60708	59494	59440	4.35e-17
V. mali	98.039	51	1	0	151311	151361	59490	59440	4.35e-17
V. mali	98.039	51	1	0	150562	150612	59490	59440	4.35e-17
V. mali	96.364	55	0	2	59440	59494	60708	60656	4.35e-17
V. mali	100	48	0	0	81252	81299	60658	60705	4.35e-17
V. mali	100	48	0	0	81252	81299	64131	64084	4.35e-17
V. mali	96.364	55	1	1	150090	150143	77207	77261	4.35e-17
V. mali	98.077	52	0	1	151310	151360	79743	79794	4.35e-17
V. mali	96.364	55	1	1	140108	140161	79745	79799	4.35e-17
V. mali	92.308	65	2	2	140102	140166	81247	81308	4.35e-17
V. mali	100	48	0	0	60658	60705	81252	81299	4.35e-17
V. mali	100	48	0	0	64084	64131	81299	81252	4.35e-17
V. mali	98.077	52	0	1	122342	122392	82866	82917	4.35e-17
V. mali	100	48	0	0	97811	97858	82866	82913	4.35e-17
V. mali	100	48	0	0	150566	150613	82866	82913	4.35e-17
V. mali	100	48	0	0	82866	82913	97811	97858	4.35e-17
V. mali	98.077	52	0	1	158514	158565	122338	122388	4.35e-17
V. mali	98.077	52	0	1	82866	82917	122342	122392	4.35e-17
V. mali	93.443	61	2	2	32747	32805	123330	123390	4.35e-17
V. mali	89.189	74	4	4	177162	177233	129915	129844	4.35e-17
V. mali	92.308	65	2	2	81247	81308	140102	140166	4.35e-17
V. mali	92.308	65	1	3	59426	59490	140168	140108	4.35e-17
V. mali	96.364	55	1	1	79745	79799	140108	140161	4.35e-17
V. mali	96.364	55	1	1	77207	77261	150090	150143	4.35e-17
V. mali	98.039	51	1	0	59440	59490	150612	150562	4.35e-17
V. mali	100	48	0	0	82866	82913	150566	150613	4.35e-17
V. mali	96.364	55	1	1	45237	45291	151363	151310	4.35e-17
V. mali	98.077	52	0	1	79743	79794	151310	151360	4.35e-17
V. mali	98.039	51	1	0	59440	59490	151361	151311	4.35e-17
V. mali	98.077	52	0	1	122338	122388	158514	158565	4.35e-17
V. mali	89.189	74	4	4	129844	129915	177233	177162	4.35e-17
V. mali	88.462	78	4	5	138684	138760	212872	212945	4.35e-17
V. mali	96.296	54	1	1	73110	73162	45292	45239	1.56e-16
V. mali	98.039	51	0	1	97808	97857	59490	59440	1.56e-16
V. mali	98	50	1	0	150090	150139	64131	64082	1.56e-16
V. mali	96.296	54	1	1	45239	45292	73162	73110	1.56e-16
V. mali	96.296	54	0	2	140110	140161	77211	77264	1.56e-16
V. mali	98.039	51	0	1	150562	150611	79744	79794	1.56e-16
V. mali	98.039	51	0	1	97805	97854	81249	81299	1.56e-16
V. mali	98	50	1	0	150094	150143	82866	82915	1.56e-16
V. mali	98.039	51	0	1	81249	81299	97805	97854	1.56e-16
V. mali	98.039	51	0	1	59440	59490	97857	97808	1.56e-16
V. mali	100	47	0	0	125915	125961	114760	114806	1.56e-16
V. mali	100	47	0	0	114760	114806	125915	125961	1.56e-16
V. mali	91.176	68	1	4	138697	138761	139598	139663	1.56e-16
V. mali	96.296	54	0	2	77211	77264	140110	140161	1.56e-16
V. mali	96.296	54	0	2	158514	158567	150090	150141	1.56e-16
V. mali	98	50	1	0	64082	64131	150139	150090	1.56e-16
V. mali	98	50	1	0	82866	82915	150094	150143	1.56e-16
V. mali	98.039	51	0	1	79744	79794	150562	150611	1.56e-16
V. mali	96.296	54	0	2	150090	150141	158514	158567	1.56e-16
V. mali	97.959	49	1	0	122340	122388	45287	45239	5.62e-16
V. mali	98	50	0	1	140108	140156	60659	60708	5.62e-16
V. mali	98	50	0	1	97808	97856	79745	79794	5.62e-16
V. mali	88.571	70	8	0	134681	134750	94691	94760	5.62e-16
V. mali	98	50	0	1	79745	79794	97808	97856	5.62e-16
V. mali	88.732	71	6	2	119479	119547	116301	116371	5.62e-16
V. mali	88.732	71	6	2	116301	116371	119479	119547	5.62e-16
V. mali	97.959	49	1	0	45239	45287	122388	122340	5.62e-16
V. mali	88.571	70	8	0	94691	94760	134681	134750	5.62e-16
V. mali	91.935	62	3	2	185367	185428	139592	139651	5.62e-16
V. mali	98	50	0	1	60659	60708	140108	140156	5.62e-16
V. mali	96.154	52	0	1	150092	150141	45287	45236	2.02e-15
V. mali	94.444	54	3	0	150090	150143	59490	59437	2.02e-15
V. mali	97.917	48	1	0	81252	81299	59490	59443	2.02e-15
V. mali	97.959	49	0	1	81252	81299	77207	77255	2.02e-15
V. mali	97.959	49	0	1	81252	81299	79744	79792	2.02e-15
V. mali	97.959	49	0	1	77207	77255	81252	81299	2.02e-15
V. mali	97.959	49	0	1	79744	79792	81252	81299	2.02e-15
V. mali	97.917	48	1	0	59443	59490	81299	81252	2.02e-15
V. mali	97.959	49	0	1	158514	158562	81252	81299	2.02e-15
V. mali	96.154	52	1	1	140111	140161	82866	82917	2.02e-15
V. mali	88.571	70	7	1	183140	183208	134750	134681	2.02e-15
V. mali	96.154	52	1	1	82866	82917	140111	140161	2.02e-15
V. mali	96.078	51	2	0	59440	59490	150140	150090	2.02e-15
V. mali	96.154	52	0	1	45236	45287	150141	150092	2.02e-15
V. mali	97.959	49	0	1	81252	81299	158514	158562	2.02e-15
V. mali	88.571	70	7	1	134681	134750	183208	183140	2.02e-15
V. mali	94.545	55	1	2	185373	185427	212885	212937	2.02e-15
V. mali	97.872	47	1	0	116412	116458	21604	21650	7.27e-15
V. mali	96.078	51	1	1	150090	150139	79744	79794	7.27e-15
V. mali	100	44	0	0	82866	82909	81256	81299	7.27e-15
V. mali	100	44	0	0	110547	110590	82285	82328	7.27e-15
V. mali	100	44	0	0	81256	81299	82866	82909	7.27e-15
V. mali	97.872	47	1	0	116412	116458	90996	91042	7.27e-15
V. mali	100	44	0	0	110547	110590	91854	91897	7.27e-15
V. mali	100	44	0	0	82285	82328	110547	110590	7.27e-15
V. mali	100	44	0	0	91854	91897	110547	110590	7.27e-15
V. mali	100	44	0	0	119504	119547	114763	114806	7.27e-15
V. mali	100	44	0	0	125778	125821	114763	114806	7.27e-15
V. mali	97.872	47	1	0	21604	21650	116412	116458	7.27e-15
V. mali	97.872	47	1	0	90996	91042	116412	116458	7.27e-15
V. mali	100	44	0	0	114763	114806	119504	119547	7.27e-15
V. mali	100	44	0	0	125918	125961	119504	119547	7.27e-15
V. mali	100	44	0	0	114763	114806	125778	125821	7.27e-15
V. mali	100	44	0	0	125918	125961	125778	125821	7.27e-15
V. mali	100	44	0	0	119504	119547	125918	125961	7.27e-15
V. mali	100	44	0	0	125778	125821	125918	125961	7.27e-15
V. mali	96.078	51	0	2	158515	158565	140108	140156	7.27e-15
V. mali	94.34	53	3	0	211169	211221	145019	145071	7.27e-15
V. mali	96.078	51	1	1	79744	79794	150090	150139	7.27e-15
V. mali	96.078	51	0	2	140108	140156	158515	158565	7.27e-15
V. mali	94.34	53	3	0	145019	145071	211169	211221	7.27e-15
V. mali	85.526	76	11	0	68897	68972	13642	13717	2.62e-14
V. mali	96	50	0	1	140109	140156	45287	45238	2.62e-14
V. mali	97.826	46	1	0	81254	81299	45287	45242	2.62e-14
V. mali	85.526	76	11	0	13642	13717	68897	68972	2.62e-14
V. mali	97.826	46	1	0	45242	45287	81299	81254	2.62e-14
V. mali	87.143	70	9	0	177959	178028	134750	134681	2.62e-14
V. mali	96	50	0	1	45238	45287	140156	140109	2.62e-14
V. mali	86.301	73	10	0	134681	134753	178028	177956	2.62e-14
V. mali	95.918	49	1	1	171161	171209	10986	11033	9.41e-14
V. mali	86.111	72	10	0	96832	96903	31510	31581	9.41e-14
V. mali	94.231	52	2	1	145019	145070	76154	76104	9.41e-14
V. mali	94.34	53	0	3	145019	145071	83887	83936	9.41e-14
V. mali	94.34	53	0	3	145019	145071	86644	86693	9.41e-14
V. mali	91.525	59	2	3	132803	132858	93502	93560	9.41e-14
V. mali	84.337	83	9	4	99719	99798	96822	96903	9.41e-14
V. mali	86.111	72	10	0	31510	31581	96832	96903	9.41e-14
V. mali	84.337	83	9	4	96822	96903	99719	99798	9.41e-14
V. mali	86.667	75	4	5	193995	194067	110550	110480	9.41e-14
V. mali	91.525	59	2	3	93502	93560	132803	132858	9.41e-14
V. mali	94.34	53	0	3	83887	83936	145019	145071	9.41e-14
V. mali	94.34	53	0	3	86644	86693	145019	145071	9.41e-14
V. mali	95.918	49	1	1	76107	76154	145067	145019	9.41e-14
V. mali	95.918	49	1	1	10986	11033	171161	171209	9.41e-14
V. mali	86.301	73	8	2	177161	177233	174987	175057	9.41e-14
V. mali	86.301	73	8	2	174987	175057	177161	177233	9.41e-14
V. mali	86.667	75	4	5	110480	110550	194067	193995	9.41e-14
V. mali	97.778	45	0	1	145019	145063	5141	5184	3.38e-13
V. mali	91.379	58	1	4	134399	134455	23099	23153	3.38e-13
V. mali	91.228	57	4	1	134399	134454	27152	27096	3.38e-13
V. mali	97.727	44	1	0	116328	116371	114763	114806	3.38e-13
V. mali	97.727	44	1	0	114763	114806	116328	116371	3.38e-13
V. mali	97.727	44	1	0	125918	125961	116328	116371	3.38e-13
V. mali	97.727	44	1	0	116328	116371	125918	125961	3.38e-13
V. mali	91.379	58	1	4	23099	23153	134399	134455	3.38e-13
V. mali	91.228	57	4	1	27096	27152	134454	134399	3.38e-13
V. mali	92.453	53	4	0	212528	212580	145019	145071	3.38e-13
V. mali	97.778	45	0	1	5141	5184	145019	145063	3.38e-13
V. mali	92.453	53	4	0	145019	145071	212528	212580	3.38e-13
V. mali	85.714	77	4	4	111697	111769	69354	69427	1.22e-12
V. mali	92.453	53	2	2	145019	145071	70343	70393	1.22e-12
V. mali	100	40	0	0	126050	126089	100803	100842	1.22e-12
V. mali	85.714	77	4	4	69354	69427	111697	111769	1.22e-12
V. mali	100	40	0	0	100803	100842	126050	126089	1.22e-12
V. mali	89.831	59	4	2	136097	136155	134910	134854	1.22e-12
V. mali	89.831	59	4	2	134854	134910	136155	136097	1.22e-12
V. mali	92.453	53	2	2	70343	70393	145019	145071	1.22e-12
V. mali	97.619	42	1	0	126049	126090	10996	11037	4.38e-12
V. mali	100	39	0	0	18399	18437	11601	11563	4.38e-12
V. mali	93.878	49	2	1	171558	171605	16464	16512	4.38e-12
V. mali	100	39	0	0	11563	11601	18437	18399	4.38e-12
V. mali	95.652	46	1	1	29057	29101	23103	23148	4.38e-12
V. mali	95.652	46	1	1	29057	29101	27146	27101	4.38e-12
V. mali	95.652	46	1	1	23103	23148	29057	29101	4.38e-12
V. mali	95.652	46	1	1	27101	27146	29101	29057	4.38e-12
V. mali	92.308	52	2	2	129844	129894	31581	31531	4.38e-12
V. mali	92.157	51	4	0	175007	175057	31531	31581	4.38e-12
V. mali	89.655	58	4	2	136097	136154	35870	35815	4.38e-12
V. mali	89.655	58	4	2	136097	136154	113260	113205	4.38e-12
V. mali	97.619	42	1	0	10996	11037	126049	126090	4.38e-12
V. mali	92.308	52	2	2	31531	31581	129894	129844	4.38e-12
V. mali	85.135	74	7	4	171404	171475	134681	134752	4.38e-12
V. mali	89.655	58	4	2	113205	113260	136154	136097	4.38e-12
V. mali	89.655	58	4	2	35815	35870	136154	136097	4.38e-12
V. mali	93.878	49	2	1	213212	213259	145019	145067	4.38e-12
V. mali	85.135	74	7	4	134681	134752	171404	171475	4.38e-12
V. mali	93.878	49	2	1	16464	16512	171558	171605	4.38e-12
V. mali	92.157	51	4	0	31531	31581	175007	175057	4.38e-12
V. mali	93.878	49	2	1	145019	145067	213212	213259	4.38e-12
V. mali	90.566	53	5	0	44063	44115	2057	2005	1.57e-11
V. mali	93.75	48	1	2	171431	171476	21615	21662	1.57e-11
V. mali	95.455	44	2	0	2014	2057	44106	44063	1.57e-11
V. mali	84.211	76	9	3	125520	125594	110551	110478	1.57e-11
V. mali	84.211	76	9	3	110478	110551	125594	125520	1.57e-11
V. mali	93.75	48	1	2	21615	21662	171431	171476	1.57e-11
V. mali	97.5	40	1	0	100803	100842	10997	11036	5.66e-11
V. mali	100	37	0	0	171431	171467	91007	91043	5.66e-11
V. mali	97.5	40	1	0	10997	11036	100803	100842	5.66e-11
V. mali	84	75	8	4	197471	197543	110550	110478	5.66e-11
V. mali	85.714	70	4	3	116495	116561	111703	111769	5.66e-11
V. mali	85.714	70	4	3	111703	111769	116495	116561	5.66e-11
V. mali	100	37	0	0	91007	91043	171431	171467	5.66e-11
V. mali	84	75	8	4	110478	110550	197543	197471	5.66e-11
V. pyri	84.689	418	55	8	107503	107911	104992	105409	1.06e-113
V. pyri	84.689	418	55	8	104992	105409	107503	107911	1.06e-113
V. pyri	94.928	138	7	0	92765	92902	78348	78485	6.87e-56
V. pyri	94.928	138	7	0	78348	78485	92765	92902	6.87e-56
V. pyri	89.286	140	11	1	93802	93941	83768	83903	1.51e-42
V. pyri	89.286	140	11	1	83768	83903	93802	93941	1.51e-42
V. pyri	91.339	127	8	3	118214	118339	117726	117850	5.43e-42
V. pyri	91.339	127	8	3	117726	117850	118214	118339	5.43e-42
V. pyri	84.277	159	20	4	92902	93055	79876	80034	7.07e-36
V. pyri	84.277	159	20	4	79876	80034	92902	93055	7.07e-36
V. pyri	79.111	225	36	8	13831	14052	11674	11890	3.29e-34
V. pyri	79.111	225	36	8	11674	11890	13831	14052	3.29e-34
V. pyri	94.667	75	4	0	44075	44149	10435	10509	7.17e-26
V. pyri	94.667	75	4	0	10435	10509	44075	44149	7.17e-26
V. pyri	96.154	52	2	0	55116	55167	55161	55212	2.02e-16
V. pyri	82.474	97	16	1	112689	112785	34618	34713	7.27e-16
V. pyri	82.474	97	16	1	34618	34713	112689	112785	7.27e-16
V. pyri	86.301	73	10	0	77075	77147	38883	38955	9.41e-15
V. pyri	86.301	73	10	0	38883	38955	77075	77147	9.41e-15
V. pyri	90.323	62	3	3	127854	127912	22579	22640	3.38e-14
V. pyri	90.323	62	3	3	22579	22640	127854	127912	3.38e-14

## Sheet: Table S5
Table S5 Tandem repeats detected in the mitogenomes of two Valsa species
Species	Indices	Period Size	Copy Number	Consensus Size	Percent Matches	Percent Indels	Score	Entropy (0-2)	Repeat motif
V. mali	4209--4249	10	4.3	10	78	9	50	0.54	AAAAATAAAA
V. mali	4209--4250	19	2.3	19	91	4	68	0.61	AAAATAAAAAAAAAATAAA
V. mali	7921--8002	40	2	40	100	0	164	1.75	AAACCCCTTTTTTTTTTATTATTACAAAAAAAAAAAGGGG
V. mali	16538--16582	19	2.4	19	81	7	56	1.27	AAAGGAGATAAGAAAAAAA
V. mali	29436--29461	11	2.4	11	100	0	52	1.4	CTATAATTAAT
V. mali	32040--32090	24	2.1	24	92	0	84	1.66	CAAATAAACCAGCAAGATAAGAAC
V. mali	36642--36695	27	2	27	88	3	81	1.58	TAAAATTGCATAGAAAAGTAAAAGACA
V. mali	38837--38892	22	2.5	22	82	0	76	1.74	CATAAACAAGTAAGTCAGCTAA
V. mali	52858--52912	15	3.7	15	72	0	56	1.36	TAAAAATATACTTAT
V. mali	52845--52920	30	2.5	30	91	2	116	1.29	AATATATTTTTAATAAAAATATACTTATTA
V. mali	60580--60617	13	2.9	13	92	0	58	1.3	TTAATTCTTATAT
V. mali	75306--75361	21	2.6	21	81	15	62	1.29	GAAAAAGTAAAAAATAATTGT
V. mali	82645--82693	19	2.5	19	80	12	55	1.66	GCAACAAATAATATTATAG
V. mali	101600--101627	14	2	14	100	0	56	1.58	ATACTACCTACTCT
V. mali	102549--102592	14	3	14	81	18	54	1.03	TTATATTTTATTTT
V. mali	102579--102612	5	6.8	5	86	0	50	0.79	TTTTA
V. mali	105743--105814	15	4.5	15	75	17	56	1.01	TTTTTATTTTATATA
V. mali	105767--105806	7	5.4	7	85	11	53	0.91	TATTTTA
V. mali	105769--105815	8	5.6	8	83	16	60	0.9	TTATATTT
V. mali	112047--112076	15	2	15	93	0	51	1.2	ACTTTTATTAATTAT
V. mali	119037--119078	1	42	1	95	0	75	0.16	A
V. mali	120941--120974	15	2.3	15	89	0	50	1.43	CTTATTTAACTTATC
V. mali	125000--125032	9	3.8	9	84	8	50	0.63	TTTTTTTAT
V. mali	124999--125032	17	2	17	94	0	59	0.71	ATTTTTTCATTTTTTTT
V. mali	127415--127464	25	2	25	88	11	77	1.67	TCCAGAAGCAATAAAGAAGCAACAA
V. mali	136209--136234	1	26	1	100	0	52	0	A
V. mali	155514--155563	15	3.3	15	94	0	91	1.69	TTATAGTACAACTTC
V. mali	171124--171198	39	1.9	39	100	0	150	1.91	TTTTTTTAATTACTCCCGGGCGCCTGCGGCTGGGAGTTA
V. mali	177338--177365	13	2.2	13	100	0	56	1.29	AAACAAACGAACG
V. mali	189879--189914	1	36	1	100	0	72	0	A
V. mali	189968--190004	19	1.9	19	94	0	65	1.77	GCATATTACTAATATATCC
V. mali	199989--200014	12	2.2	12	100	0	52	1.47	TAATATATCTAC
V. mali	201999--202039	19	2.2	19	95	0	73	1.77	TAACTAACCAAGAGAATAG
V. pyri	7719--7752	15	2.3	15	94	0	59	1.47	TAAGGATAAGTGAAA
V. pyri	10764--10802	7	5.6	7	93	0	69	1.55	GGATATT
V. pyri	15551--15588	11	3.5	11	92	0	67	0.86	AAAATAAAAAT
V. pyri	15551--15587	6	6.5	6	81	12	51	0.81	AAAATA
V. pyri	16983--17016	5	6.8	5	86	0	50	0.79	AAAAT
V. pyri	17003--17046	14	3	14	81	18	54	1.03	AAAATAAAATATAA
V. pyri	17975--18002	14	2	14	100	0	56	1.58	AGAGTAGGTAGTAT
V. pyri	18758--18803	17	2.7	17	82	0	56	1.8	TAAGATATTTGAGTAAG
V. pyri	21983--22007	11	2.3	11	100	0	50	1.46	ATTATTTGCTT
V. pyri	35597--35652	21	2.6	21	81	15	62	1.29	TTTTTACTTTTTCACAAATTT
V. pyri	46987--47036	15	3.3	15	72	5	55	1.4	TTTAATAAGTATACT
V. pyri	46987--47046	31	1.9	31	100	0	120	1.35	TTTAATAAGTATACTTTTATTAAAAATATTA
V. pyri	55116--55212	45	2.2	45	96	0	176	1.7	ATAGTATGAATGATAAAAGAATAAATTTTGTTTTACCAGAGTTTC
V. pyri	61870--61928	28	2.1	28	93	0	100	1.61	TCTTTTACTTTTCTATGCAATTTTAAGA
V. pyri	66479--66529	24	2.1	24	88	0	75	1.68	TTGGTTCCTATCTTGCGGGTTCAT
V. pyri	91831--91873	22	2	22	100	0	86	1.56	AGCTATTTATTGTAATTATAAT
V. pyri	94384--94420	19	1.9	19	94	0	65	1.82	ATATTAGGAATACGCTGAA
V. pyri	107545--107595	22	2.4	22	83	6	61	1.67	TAGGTTTATATTATTATAACTA
V. pyri	110556--110639	28	2.8	28	73	18	71	1.73	AACACTTTTAAAAAGGATAAAGTATATA

## Sheet: Table S6
Table S6 Results of local BLAST analysis of the mitogenomes of two Valsa species against the nuclear genome.
Species	Identitie (%)	Aligned length (bp)	Mismatched bases (bp)	Gaps (bp)	from	to	from	to	evalue
V. mali	98.662	1719	21	2	171941	173659	1774	58	0
V. mali	81.991	422	59	10	169872	170280	876	459	6.33e-91
V. mali	87.795	254	6	3	171612	171864	2001	1772	2.34e-70
V. mali	94.253	174	8	2	171437	171608	2208	2035	1.41e-67
V. mali	100	66	0	0	29041	29106	68	3	8.98e-25
V. mali	94.27	1658	55	15	163002	164641	1741	106	0
V. mali	93.829	1264	33	8	161700	162936	2984	1739	0
V. mali	95.238	84	4	0	164733	164816	84	1	4.15e-28
V. mali	95.072	1461	53	10	194289	195734	1485	29	0
V. mali	89.601	827	50	9	193174	193998	2386	1594	0
V. mali	76.591	927	174	30	197594	198500	1596	693	2.78e-129
V. mali	97.391	115	3	0	194118	194232	1596	1482	5.22e-47
V. mali	82.716	162	12	7	193003	193153	2538	2382	5.36e-27
V. mali	100	392	0	0	23535	23926	102246	101855	0
V. mali	100	94	0	0	20625	20718	102340	102247	2.44e-40
V. mali	94.681	94	5	0	132457	132550	548864	548771	5.33e-32
V. mali	100	63	0	0	136970	137032	987737	987799	4.18e-23
V. mali	93.651	63	4	0	64880	64942	34278	34340	1.96e-16
V. pyri	99.942	5172	1	2	52110	57279	1	5172	0
V. pyri	96.154	52	2	0	55116	55167	3054	3105	5.64e-14
V. pyri	100	2575	0	0	105191	107765	1	2575	0
V. pyri	89.041	219	24	0	107693	107911	1	219	4.04e-70
V. pyri	85.294	272	31	8	104992	105263	2313	2575	4.04e-70
V. pyri	99.959	2418	0	1	49596	52013	2417	1	0
V. pyri	100	2006	0	0	90862	92867	1	2006	0
V. pyri	98.058	103	2	0	78348	78450	1904	2006	2.52e-42
V. pyri	100	689	0	0	92997	93685	689	1	0
V. pyri	100	394	0	0	7569	7962	394	1	0
V. pyri	100	208	0	0	92798	93005	208	1	4.97e-104
V. pyri	95.238	105	5	0	78381	78485	208	104	1.96e-38
V. pyri	100	48	0	0	44345	44392	7532	7485	4.36e-15

## Sheet: Table S7
Table S7 The species and GenBank accession numbers used for phylogenetic analysis in this study
Species	Family	Order	Phylum	GenBank accession number
Aspergillus kawachii	Aspergillaceae	Eurotiales	Ascomycota	AP012272
Aspergillus lentulus				LC612919
Aspergillus luchuensis				AP024433
Aspergillus niger				DQ207726
Aspergillus parasiticus				MK124769
Aspergillus pseudoglaucus				NC_041427
Aspergillus tubingensis				DQ217399
Aspergillus viridinutans				LC604067
Penicillium digitatum				HQ622809
Penicillium marneffei				JQ354997
Microsporum canis	Arthrodermataceae	Onygenales		FJ385030
Trichophyton mentagrophytes				FJ385027
Paracoccidioides brasiliensis				MT815704
Bipolaris cookei	Pleosporaceae	Pleosporales		NC_036417
Bipolaris oryzae				MN148434
Bipolaris sorokiniana				MN978926
Stemphylium lycopersici				KX453765
Corynespora cassiicola	Corynesporascaceae			MN239093
Pithomyces chartarum	Astrosphaeriellaceae			KY792993
Coniothyrium glycines	Coniothyriaceae			MH337273
Didymella pinodes	Didymellaceae			KT946597
Phaeosphaeria nodorum	Phaeosphaeriaceae			EU053989
Shiraia bambusicola	Shiraiaceae			KM382246
Botryosphaeria kuwatsukai	Botryosphaeriaceae	Botryosphaeriales		MG593780
Botryosphaeria dothidea				MG593778
Cladosporium cladosporioides	Cladosporiaceae	Cladosporiales		MN661341
Cladosporium sp				MN657180
Cladosporium sphaerospermum				MN657181
Mycosphaerella graminicola	Mycosphaerellaceae	Mycosphaerellales		EU090238
Pseudocercospora fijiensis				NC_044132
Ceratocystis albifundus	Ceratocystidaceae	Microascales		MG976800
Ceratocystis cacaofunesta				MT331846
Ceratocystis changhui				MT331818
Ceratocystis colombiana				MT331845
Ceratocystis fimbriata				MT331840
Ceratocystis huliohia				MT331822
Ceratocystis lukuohia				MT331823
Ceratocystis papillata				MT331844
Ceratocystis polychroma				MT331817
Ceratocystis uchidae				MT331819
Chrysoporthe austroafricana	Cryphonectriaceae	Diaporthales		KT380883
Chrysoporthe cubensis				KT380885
Chrysoporthe deuterocubensis				KT380884
Valsa mali	Valsaceae			OP160525
Valsa pyri				OP169513
Diaporthe longicolla	Diaporthaceae			MT527962
Diaporthe nobilis				MT982436
Sporothrix insectorum	Ophiostomataceae	Ophiostomatales		MK482392
Sporothrix schenckii				AB568599
Nemania diffusa	Xylariaceae	Xylariales		MN780510
Xylaria hypoxylon				MK574676
Madurella mycetomatis	Sordariaceae	Sordariales		JQ015302
Neurospora crassa				KY213951
Hypogymnia vittata	Parmeliaceae	Lecanorales		KY362374
Imshaugia aleurites				KY360311
Parmotrema stuppeum				KY362439
Parmotrema ultralucens				MG807882
Pseudevernia consocians				NC_039163
Usnea ceratina				MG720066
Usnea mutabilis				KX987159
Usnea subgracilis				MG920803
Cladonia apodocarpa	Cladoniaceae			MG958507
Cladonia leporina				MG725377
Cladonia macilenta				MK318967
Cladonia petrophila				MG941021
Cladonia peziziformis				MG686615
Cladonia rangiferina				KY460674
Cladonia subtenuis				MG949117
Bryoria tenuis	Ramalinaceae			KY369195
Bacidia sorediata				MK294991
Phyllopsora corallina				KY364635
Ramalina intermedia				MK321681
Lecanora cinereofusca	Lecanoraceae			MH359410
Lecanora saxigena				MH359409
Lecanora strobilina				KU308740
Graphis lineola	Graphidaceae	Ostropales		KY315996
Graphis scripta				MK333197
Gomphillus americanus				KY353115
Nadvornikia sorediata				MK331994
Heterodermia casarettiana	Physciaceae	Caliciales		MH359411
Heterodermia speciosa				MG711806
Peltigera dolichorrhiza	Peltigeraceae	Peltigerales		KT946595
Peltigera malacea				JN088164
Leptogium hirsutum	Collemataceae			KY457237
Ricasolia amplissima	Lobariaceae			KY853549
Golovinomyces cichoracearum	Erysiphaceae	Erysiphales		MT880590
Podosphaera xanthii				MK674497
Taphrina deformans	Taphrinaceae	Taphrinales		AP017979
Taphrina wiesneri				AP017981
